# Supplementary material for: A Multi-Omics Analysis of a Mitophagy-Related Signature in Pan-Cancer
Source: Int J Mol Sci. 2025 Jan 7;26(2):448. doi: 10.3390/ijms26020448 (PMC11765132; doi:10.3390/ijms26020448)
Supplement: Supplementary file 1 [file ijms-26-00448-s001.zip]

Archive with 2 entries (2 files):
- ijms-3397756-supplementary figure-submit 2.pdf
- Suppl.Tables.xlsx
