# Supplementary material for: A Multi-Omics Analysis of a Mitophagy-Related Signature in Pan-Cancer
Source: Int J Mol Sci. 2025 Jan 7;26(2):448. doi: 10.3390/ijms26020448 (PMC11765132; doi:10.3390/ijms26020448)
Supplement: Supplementary file 1 [file ijms-26-00448-s001.zip › Suppl.Tables.xlsx]

## Sheet: Suppl. Table S1
cancertype	symbol	tumor	normal	fc	pval	fdr	n_tumor	entrez	n_normal
BLCA	OPTN	1872.61	2207.76	0.848201	0.18743	0.336907	19	10133	19
BLCA	PINK1	1728.57	2433.05	0.710466	0.00545089	0.0289428	19	65018	19
BLCA	PRKN	32.0432	141.641	0.226774	0.000515758	0.00604073	19	5071	19
BLCA	SRC	3519.6	2710.69	1.2984	0.0956257	0.215924	19	6714	19
BRCA	OPTN	1818.5	3169.38	0.573783	1.21655e-08	4.52328e-08	114	10133	114
BRCA	PINK1	1393.95	2360.52	0.590544	4.07601e-09	1.60529e-08	114	65018	114
BRCA	PRKN	45.5526	161.991	0.281648	4.27328e-21	8.30666e-20	114	5071	114
BRCA	SRC	1143.57	730.21	1.566	2.42275e-11	1.25374e-10	114	6714	114
COAD	OPTN	1924.47	2843.41	0.676828	1.5e-05	8.4065e-05	26	10133	26
COAD	PINK1	1225.45	3052.09	0.401532	2.34212e-16	3.51481e-13	26	65018	26
COAD	PRKN	29.503	70.9023	0.41693	5.4664e-08	7.63925e-07	26	5071	26
COAD	SRC	3177.29	2377.73	1.33626	0.0282787	0.0533341	26	6714	26
ESCA	OPTN	1895.33	1940.76	0.976591	0.899556	0.943078	11	10133	11
ESCA	PINK1	974.445	2478.34	0.393209	4.3871e-05	0.00659637	11	65018	11
ESCA	PRKN	17.4857	198.558	0.0885228	0.00189603	0.0364927	11	5071	11
ESCA	SRC	4148.83	2577.63	1.60953	0.0096304	0.0809949	11	6714	11
HNSC	OPTN	2826.82	3317.18	0.85218	0.221773	0.322244	43	10133	43
HNSC	PINK1	1916.55	4353.04	0.440291	0.000194469	0.00104567	43	65018	43
HNSC	PRKN	25.6869	118.529	0.217375	0.00019322	0.00103995	43	5071	43
HNSC	SRC	2328.85	1586.6	1.46779	7.847e-05	0.000494977	43	6714	43
KICH	OPTN	2169.73	2482.96	0.873851	0.224999	0.301406	25	10133	25
KICH	PINK1	4482.1	4205.82	1.06569	0.352205	0.430473	25	65018	25
KICH	PRKN	406.306	723.197	0.56188	0.00040411	0.00132857	25	5071	25
KICH	SRC	1145.05	1174.99	0.97452	0.768771	0.813325	25	6714	25
KIRC	OPTN	3923.21	2701.55	1.45219	3.49015e-14	2.86221e-13	72	10133	72
KIRC	PINK1	2928.08	4123.42	0.710117	3.07858e-15	2.97167e-14	72	65018	72
KIRC	PRKN	383.633	642.338	0.597307	7.84262e-08	2.56797e-07	72	5071	72
KIRC	SRC	1128.02	1027.31	1.09802	0.0886825	0.122324	72	6714	72
KIRP	OPTN	2601.57	2720.86	0.95616	0.647561	0.720998	32	10133	32
KIRP	PINK1	2366.24	4946.16	0.47841	8.76538e-19	8.67028e-16	32	65018	32
KIRP	PRKN	294.359	659.055	0.446721	0.000572283	0.00230111	32	5071	32
KIRP	SRC	2128.04	1230.8	1.72894	0.000264262	0.0012057	32	6714	32
LIHC	OPTN	3297.08	2564.43	1.28568	0.000627947	0.00231657	50	10133	50
LIHC	PINK1	3788.41	5895.54	0.642596	8.0982e-07	7.11103e-06	50	65018	50
LIHC	PRKN	98.3898	67.3855	1.45942	0.0887532	0.151026	50	5071	50
LIHC	SRC	857.307	376.124	2.27898	0.000319052	0.0012852	50	6714	50
LUAD	OPTN	1802.67	2003.29	0.89986	0.127923	0.177159	58	10133	58
LUAD	PINK1	1633.36	2090.07	0.781496	7.39338e-06	2.6268e-05	58	65018	58
LUAD	PRKN	24.7127	57.5617	0.430315	2.78356e-22	2.71363e-20	58	5071	58
LUAD	SRC	1795.26	1286.38	1.39556	0.000110992	0.000314508	58	6714	58
LUSC	OPTN	1837.11	2211.58	0.830683	0.00358253	0.00667712	51	10133	51
LUSC	PINK1	1186.33	2002.28	0.592508	6.08952e-12	4.97649e-11	51	65018	51
LUSC	PRKN	34.1738	57.2002	0.598146	4.35295e-06	1.3346e-05	51	5071	51
LUSC	SRC	2079.13	1278.58	1.62608	4.11234e-10	2.45248e-09	51	6714	51
PRAD	OPTN	799.654	1541.06	0.518929	5.01936e-10	1.72868e-08	52	10133	52
PRAD	PINK1	2392.81	2864.45	0.835353	0.000147837	0.000688176	52	65018	52
PRAD	PRKN	69.7925	104.49	0.668252	3.42573e-06	2.722e-05	52	5071	52
PRAD	SRC	2107.83	2108.72	0.999578	0.992353	0.994603	52	6714	52
STAD	OPTN	2068.34	2331.91	0.886977	0.0959063	0.186977	32	10133	32
STAD	PINK1	1424.04	2451.37	0.580933	1.55235e-07	1.0577e-05	32	65018	32
STAD	PRKN	39.3346	196.197	0.200893	2.3763e-05	0.000419453	32	5071	32
STAD	SRC	4588.16	2669.48	1.71872	4.5114e-05	0.000673641	32	6714	32
THCA	OPTN	1398.64	1039.94	1.34489	4.585e-05	0.000156977	59	10133	59
THCA	PINK1	2869.26	2573.93	1.11473	0.0108909	0.0218593	59	65018	59
THCA	PRKN	52.1229	96.6409	0.539822	8.79019e-18	5.74913e-16	59	5071	59
THCA	SRC	1018.74	680.635	1.49668	8.10829e-13	1.36534e-11	59	6714	59

## Sheet: Suppl. Table S2
cancertype	symbol	pval	Subtype1	Subtype2	Subtype3	Subtype4	Subtype5	Subtype6	entrez
BLCA	MAP1LC3A	0.726195	Non-Papillary (360/148)	Papillary (310/66)					0
BLCA	OPTN	0.0627558	Non-Papillary (2300/148)	Papillary (2000/66)					0
BLCA	PINK1	0.404816	Non-Papillary (1800/148)	Papillary (1800/66)					0
BLCA	PRKN	0.169666	Non-Papillary (20/148)	Papillary (23/66)					0
BLCA	SRC	0.00125608	Non-Papillary (4000/148)	Papillary (5900/66)					0
BRCA	MAP1LC3A	0.00126028	Basal (340/140)	Her2 (240/67)	LumA (310/420)	LumB (260/193)	Normal_like (260/23)		0
BRCA	OPTN	8.58149e-15	Basal (3300/140)	Her2 (1600/67)	LumA (1600/420)	LumB (1500/193)	Normal_like (1900/23)		0
BRCA	PINK1	4.31821e-21	Basal (1100/140)	Her2 (1200/67)	LumA (1500/420)	LumB (1100/193)	Normal_like (1700/23)		0
BRCA	PRKN	1.14998e-10	Basal (32/140)	Her2 (37/67)	LumA (51/420)	LumB (31/193)	Normal_like (60/23)		0
BRCA	SRC	1.33802e-08	Basal (1700/140)	Her2 (1100/67)	LumA (1200/420)	LumB (1300/193)	Normal_like (1100/23)		0
COAD	MAP1LC3A	0.132696	MSI-H (370/6)	MSI-L (310/6)	MSS (500/15)				0
COAD	OPTN	0.193411	MSI-H (2600/6)	MSI-L (1900/6)	MSS (1700/15)				0
COAD	PINK1	0.295414	MSI-H (1500/6)	MSI-L (1100/6)	MSS (980/15)				0
COAD	PRKN	0.0603885	MSI-H (9.2/6)	MSI-L (21/6)	MSS (23/15)				0
COAD	SRC	0.0383431	MSI-H (1900/6)	MSI-L (2500/6)	MSS (2600/15)				0
GBM	MAP1LC3A	3.30951e-23	Classical (950/43)	G-CIMP (150/8)	Mesenchymal (820/55)	Neural (1100/28)	Proneural (880/31)		0
GBM	OPTN	0.0102581	Classical (900/43)	G-CIMP (1200/8)	Mesenchymal (1200/55)	Neural (1300/28)	Proneural (1100/31)		0
GBM	PINK1	0.0072395	Classical (3500/43)	G-CIMP (3400/8)	Mesenchymal (3100/55)	Neural (4100/28)	Proneural (3000/31)		0
GBM	PRKN	0.00389145	Classical (110/43)	G-CIMP (110/8)	Mesenchymal (99/55)	Neural (130/28)	Proneural (130/31)		0
GBM	SRC	0.000751001	Classical (740/43)	G-CIMP (1000/8)	Mesenchymal (820/55)	Neural (830/28)	Proneural (1200/31)		0
HNSC	MAP1LC3A	0.100013	Negative (260/66)	Positive (320/23)					0
HNSC	OPTN	0.0138876	Negative (2900/66)	Positive (2100/23)					0
HNSC	PINK1	0.000728519	Negative (2100/66)	Positive (1300/23)					0
HNSC	PRKN	0.690401	Negative (21/66)	Positive (38/23)					0
HNSC	SRC	0.72525	Negative (2200/66)	Positive (2300/23)					0
KIRC	MAP1LC3A	5.85908e-16	1 (220/147)	2 (360/90)	3 (290/94)	4 (360/86)			0
KIRC	OPTN	4.19896e-09	1 (4000/147)	2 (3500/90)	3 (3400/94)	4 (3900/86)			0
KIRC	PINK1	1.13252e-10	1 (3100/147)	2 (2500/90)	3 (2500/94)	4 (2800/86)			0
KIRC	PRKN	0.0735951	1 (380/147)	2 (390/90)	3 (290/94)	4 (340/86)			0
KIRC	SRC	1.89524e-12	1 (960/147)	2 (1300/90)	3 (1200/94)	4 (1300/86)			0
LUAD	MAP1LC3A	0.000579435	1 (320/22)	2 (270/32)	3 (400/51)	4 (290/32)	5 (430/52)	6 (240/41)	0
LUAD	OPTN	2.6084e-05	1 (1700/22)	2 (1400/32)	3 (1700/51)	4 (1400/32)	5 (1600/52)	6 (2300/41)	0
LUAD	PINK1	2.1108e-05	1 (2000/22)	2 (1300/32)	3 (1600/51)	4 (1500/32)	5 (1900/52)	6 (1500/41)	0
LUAD	PRKN	0.00872892	1 (53/22)	2 (74/32)	3 (18/51)	4 (31/32)	5 (28/52)	6 (31/41)	0
LUAD	SRC	0.0171006	1 (2000/22)	2 (2500/32)	3 (1800/51)	4 (1900/32)	5 (1600/52)	6 (1900/41)	0
LUSC	MAP1LC3A	0.000135659	basal (260/43)	classical (230/65)	primitive (510/27)	secretory (300/44)			0
LUSC	OPTN	1.0903e-05	basal (1900/43)	classical (1500/65)	primitive (1400/27)	secretory (2200/44)			0
LUSC	PINK1	1.39412e-06	basal (1000/43)	classical (820/65)	primitive (950/27)	secretory (1300/44)			0
LUSC	PRKN	0.100769	basal (24/43)	classical (33/65)	primitive (33/27)	secretory (48/44)			0
LUSC	SRC	0.0207331	basal (2300/43)	classical (1800/65)	primitive (2200/27)	secretory (1800/44)			0
STAD	MAP1LC3A	1.00511e-10	CIN (440/138)	EBV (160/25)	GS (520/54)	MSI (300/60)			0
STAD	OPTN	0.121742	CIN (1900/138)	EBV (1900/25)	GS (2000/54)	MSI (2200/60)			0
STAD	PINK1	8.77512e-11	CIN (1200/138)	EBV (790/25)	GS (1600/54)	MSI (1200/60)			0
STAD	PRKN	4.29321e-07	CIN (39/138)	EBV (26/25)	GS (100/54)	MSI (27/60)			0
STAD	SRC	6.38426e-12	CIN (4400/138)	EBV (4400/25)	GS (2800/54)	MSI (2700/60)			0

## Sheet: Suppl. Table S3
cancertype	symbol	stagetype	stage1	stage2	stage3	stage4	pval	fdr	entrez
ACC	MAP1LC3A	pathologic_stage	550/9	550/37	570/16	530/15	0.977726	0.988464	84557
ACC	OPTN	pathologic_stage	4000/9	4500/37	3800/16	4600/15	0.66829	0.825321	10133
ACC	PINK1	pathologic_stage	6500/9	6300/37	4800/16	4400/15	0.0340219	0.283214	65018
ACC	PRKN	pathologic_stage	220/9	170/37	140/16	97/15	0.0408665	0.301319	5071
ACC	SRC	pathologic_stage	1600/9	1700/37	1600/16	1700/15	0.970923	0.984939	6714
BLCA	MAP1LC3A	pathologic_stage		370/130	370/140	390/134	0.980417	0.989475	84557
BLCA	OPTN	pathologic_stage		2100/130	2300/140	2300/134	0.107022	0.281105	10133
BLCA	PINK1	pathologic_stage		1700/130	1800/140	1900/134	0.268405	0.480423	65018
BLCA	PRKN	pathologic_stage		21/130	22/140	20/134	0.48659	0.670261	5071
BLCA	SRC	pathologic_stage		5400/130	4200/140	4300/134	0.00276811	0.0264941	6714
BRCA	MAP1LC3A	pathologic_stage	350/182	350/626	350/252	590/20	0.349532	0.557021	84557
BRCA	OPTN	pathologic_stage	1900/182	2000/626	1700/252	1700/20	0.0191316	0.123466	10133
BRCA	PINK1	pathologic_stage	1500/182	1400/626	1500/252	1700/20	0.000917109	0.0277791	65018
BRCA	PRKN	pathologic_stage	41/182	43/626	43/252	32/20	0.0527339	0.206073	5071
BRCA	SRC	pathologic_stage	1300/182	1300/626	1300/252	1300/20	0.660392	0.789926	6714
CESC	MAP1LC3A	clinical_stage	320/162	260/69	310/46	320/22	0.625103	0.90093	84557
CESC	OPTN	clinical_stage	2200/162	2100/69	2000/46	2000/22	0.888788	0.971997	10133
CESC	PINK1	clinical_stage	1400/162	1300/69	1500/46	1500/22	0.295196	0.759705	65018
CESC	PRKN	clinical_stage	9.9/162	12/69	8.8/46	9.2/22	0.727417	0.932051	5071
CESC	SRC	clinical_stage	2100/162	2300/69	2400/46	2200/22	0.0985886	0.571162	6714
CHOL	MAP1LC3A	pathologic_stage	530/19	480/9		340/7	0.412128	0.99976	84557
CHOL	OPTN	pathologic_stage	3500/19	3800/9		2500/7	0.147633	0.99976	10133
CHOL	PINK1	pathologic_stage	1600/19	1400/9		1200/7	0.482995	0.99976	65018
CHOL	PRKN	pathologic_stage	54/19	99/9		33/7	0.22872	0.99976	5071
CHOL	SRC	pathologic_stage	2400/19	2100/9		2300/7	0.706083	0.99976	6714
COAD	MAP1LC3A	pathologic_stage	380/45	440/111	410/81	490/39	0.185591	0.456633	84557
COAD	OPTN	pathologic_stage	1800/45	1900/111	1900/81	2100/39	0.577764	0.770515	10133
COAD	PINK1	pathologic_stage	1200/45	1200/111	1300/81	1200/39	0.566506	0.76394	65018
COAD	PRKN	pathologic_stage	24/45	25/111	28/81	27/39	0.468781	0.699985	5071
COAD	SRC	pathologic_stage	2800/45	2700/111	3000/81	3000/39	0.166323	0.435456	6714
DLBC	MAP1LC3A	clinical_stage	680/8	470/17	550/5	960/12	0.819673	0.994036	84557
DLBC	OPTN	clinical_stage	2300/8	2000/17	2500/5	2200/12	0.497045	0.994036	10133
DLBC	PINK1	clinical_stage	1100/8	730/17	880/5	840/12	0.210608	0.994036	65018
DLBC	PRKN	clinical_stage	8/8	5.3/17	8.1/5	6.4/12	0.204794	0.994036	5071
DLBC	SRC	clinical_stage	880/8	1500/17	1300/5	1300/12	0.144145	0.994036	6714
ESCA	MAP1LC3A	pathologic_stage	300/19	240/78	330/56	210/9	0.0261081	0.222729	84557
ESCA	MAP1LC3A	clinical_stage		210/30	210/21	310/11	0.238998	0.749882	84557
ESCA	OPTN	pathologic_stage	1700/19	1700/78	1900/56	1500/9	0.213792	0.508472	10133
ESCA	OPTN	clinical_stage		1700/30	2000/21	1700/11	0.5341	0.878663	10133
ESCA	PINK1	pathologic_stage	1200/19	1100/78	1100/56	1100/9	0.985392	0.992986	65018
ESCA	PINK1	clinical_stage		1100/30	880/21	1100/11	0.0573452	0.613005	65018
ESCA	PRKN	pathologic_stage	28/19	31/78	34/56	18/9	0.587379	0.77108	5071
ESCA	PRKN	clinical_stage		28/30	22/21	17/11	0.300342	0.782978	5071
ESCA	SRC	pathologic_stage	3800/19	2900/78	3300/56	3500/9	0.400691	0.657657	6714
ESCA	SRC	clinical_stage		2500/30	3200/21	3100/11	0.18428	0.719671	6714
HNSC	MAP1LC3A	pathologic_stage	180/27	220/74	280/81	250/268	0.685405	0.845919	84557
HNSC	MAP1LC3A	clinical_stage	180/20	250/98	230/105	260/285	0.303918	0.623053	84557
HNSC	OPTN	pathologic_stage	3000/27	3100/74	3000/81	2800/268	0.137713	0.42238	10133
HNSC	OPTN	clinical_stage	2900/20	2900/98	3100/105	2800/285	0.397052	0.687871	10133
HNSC	PINK1	pathologic_stage	2000/27	2000/74	1900/81	2000/268	0.640599	0.82161	65018
HNSC	PINK1	clinical_stage	2300/20	2000/98	2100/105	1900/285	0.109168	0.427503	65018
HNSC	PRKN	pathologic_stage	16/27	15/74	14/81	23/268	0.18692	0.483237	5071
HNSC	PRKN	clinical_stage	32/20	17/98	23/105	18/285	0.396276	0.687269	5071
HNSC	SRC	pathologic_stage	2200/27	2300/74	2400/81	2200/268	0.54432	0.76568	6714
HNSC	SRC	clinical_stage	2100/20	2400/98	2200/105	2300/285	0.372251	0.672388	6714
KICH	MAP1LC3A	pathologic_stage	1100/21	1400/25	1400/14	530/6	0.0607239	0.383023	84557
KICH	OPTN	pathologic_stage	2000/21	1600/25	1700/14	1800/6	0.603236	0.803024	10133
KICH	PINK1	pathologic_stage	4700/21	4100/25	4600/14	3700/6	0.140113	0.493605	65018
KICH	PRKN	pathologic_stage	420/21	370/25	410/14	740/6	0.951614	0.97481	5071
KICH	SRC	pathologic_stage	1200/21	1300/25	1200/14	1000/6	0.859058	0.929437	6714
KIRC	MAP1LC3A	pathologic_stage	340/268	350/57	360/123	350/84	0.577109	0.673407	84557
KIRC	OPTN	pathologic_stage	3600/268	3600/57	3500/123	3900/84	0.0249622	0.0635066	10133
KIRC	PINK1	pathologic_stage	3100/268	2600/57	2600/123	2400/84	1.26174e-10	2.17359e-08	65018
KIRC	PRKN	pathologic_stage	350/268	330/57	340/123	300/84	0.0159697	0.0448278	5071
KIRC	SRC	pathologic_stage	1100/268	1000/57	1300/123	1400/84	2.1931e-09	1.6826e-07	6714
KIRP	MAP1LC3A	pathologic_stage	520/172	380/22	340/52	340/15	0.0028503	0.0254355	84557
KIRP	MAP1LC3A	clinical_stage	520/140	330/21	330/29	260/11	0.00461301	0.052881	84557
KIRP	OPTN	pathologic_stage	2300/172	2400/22	2600/52	2600/15	0.41534	0.61052	10133
KIRP	OPTN	clinical_stage	2400/140	2400/21	2700/29	2700/11	0.69062	0.812101	10133
KIRP	PINK1	pathologic_stage	2600/172	2300/22	2200/52	1900/15	0.00254104	0.0235478	65018
KIRP	PINK1	clinical_stage	2600/140	2300/21	2300/29	1900/11	0.0732518	0.246975	65018
KIRP	PRKN	pathologic_stage	190/172	210/22	250/52	150/15	0.529655	0.69833	5071
KIRP	PRKN	clinical_stage	200/140	210/21	300/29	140/11	0.578068	0.737434	5071
KIRP	SRC	pathologic_stage	2000/172	2400/22	2400/52	2100/15	0.245262	0.44502	6714
KIRP	SRC	clinical_stage	2100/140	2300/21	2300/29	2200/11	0.67479	0.800984	6714
LIHC	MAP1LC3A	pathologic_stage	810/173	630/87	660/85	940/5	0.0893695	0.374477	84557
LIHC	OPTN	pathologic_stage	3400/173	3500/87	3500/85	3400/5	0.964172	0.98118	10133
LIHC	PINK1	pathologic_stage	3500/173	3100/87	2800/85	3500/5	0.0343668	0.251973	65018
LIHC	PRKN	pathologic_stage	92/173	78/87	100/85	57/5	0.629679	0.818492	5071
LIHC	SRC	pathologic_stage	870/173	830/87	1100/85	540/5	0.641231	0.82389	6714
LUAD	MAP1LC3A	pathologic_stage	370/277	350/122	300/84	250/26	0.0419665	0.243403	84557
LUAD	OPTN	pathologic_stage	1700/277	1900/122	1600/84	1500/26	0.114576	0.390296	10133
LUAD	PINK1	pathologic_stage	1600/277	1600/122	1600/84	1500/26	0.819499	0.922849	65018
LUAD	PRKN	pathologic_stage	29/277	31/122	31/84	25/26	0.582025	0.799649	5071
LUAD	SRC	pathologic_stage	2000/277	2000/122	2000/84	2100/26	0.944529	0.976322	6714
LUSC	MAP1LC3A	pathologic_stage	320/245	310/162	300/84	320/7	0.710976	0.865366	84557
LUSC	OPTN	pathologic_stage	1600/245	1700/162	1600/84	1800/7	0.0996421	0.42703	10133
LUSC	PINK1	pathologic_stage	1000/245	1100/162	1100/84	1000/7	0.972592	0.986424	65018
LUSC	PRKN	pathologic_stage	42/245	31/162	27/84	35/7	0.0247348	0.255016	5071
LUSC	SRC	pathologic_stage	2200/245	2300/162	2200/84	2100/7	0.680734	0.85085	6714
MESO	MAP1LC3A	pathologic_stage	470/10	560/16	620/45	520/16	0.748031	0.920199	84557
MESO	OPTN	pathologic_stage	3100/10	4000/16	3600/45	4100/16	0.14042	0.620663	10133
MESO	PINK1	pathologic_stage	1600/10	1600/16	1500/45	1600/16	0.767357	0.926364	65018
MESO	PRKN	pathologic_stage	22/10	41/16	45/45	43/16	0.16159	0.636862	5071
MESO	SRC	pathologic_stage	1600/10	1400/16	1500/45	1400/16	0.862483	0.957826	6714
OV	MAP1LC3A	clinical_stage		440/22	550/246	440/38	0.0670096	0.369722	84557
OV	OPTN	clinical_stage		2400/22	2400/246	2600/38	0.301215	0.643917	10133
OV	PINK1	clinical_stage		1300/22	1200/246	1200/38	0.440023	0.739141	65018
OV	PRKN	clinical_stage		37/22	46/246	52/38	0.380005	0.702692	5071
OV	SRC	clinical_stage		1500/22	1300/246	1200/38	0.202372	0.554829	6714
PAAD	MAP1LC3A	pathologic_stage	910/21	550/147		600/5	0.142634	0.376946	84557
PAAD	OPTN	pathologic_stage	2500/21	2800/147		3000/5	0.217927	0.446897	10133
PAAD	PINK1	pathologic_stage	2300/21	2000/147		2100/5	0.535696	0.707987	65018
PAAD	PRKN	pathologic_stage	61/21	41/147		45/5	0.0129559	0.272331	5071
PAAD	SRC	pathologic_stage	2300/21	3000/147		3000/5	0.101887	0.337949	6714
READ	MAP1LC3A	pathologic_stage	310/12	460/26	480/33	520/13	0.267245	0.754448	84557
READ	OPTN	pathologic_stage	1600/12	2400/26	1900/33	2000/13	0.0894063	0.607083	10133
READ	PINK1	pathologic_stage	1000/12	1300/26	1200/33	1300/13	0.117535	0.644403	65018
READ	PRKN	pathologic_stage	22/12	35/26	32/33	37/13	0.280952	0.762072	5071
READ	SRC	pathologic_stage	2800/12	3000/26	3200/33	3400/13	0.58594	0.870009	6714
SKCM	MAP1LC3A	pathologic_stage	380/78	480/140	440/171	460/24	0.298041	0.534761	84557
SKCM	OPTN	pathologic_stage	2000/78	1800/140	1800/171	2100/24	0.391283	0.612322	10133
SKCM	PINK1	pathologic_stage	1300/78	1600/140	1500/171	1500/24	0.105175	0.312653	65018
SKCM	PRKN	pathologic_stage	25/78	33/140	22/171	34/24	0.281373	0.519417	5071
SKCM	SRC	pathologic_stage	1900/78	1800/140	1800/171	1800/24	0.832388	0.905857	6714
STAD	MAP1LC3A	pathologic_stage	400/57	450/123	380/171	380/41	0.0836778	0.321137	84557
STAD	OPTN	pathologic_stage	1600/57	2000/123	2000/171	1900/41	0.0258066	0.187859	10133
STAD	PINK1	pathologic_stage	1200/57	1300/123	1200/171	1200/41	0.104081	0.358188	65018
STAD	PRKN	pathologic_stage	42/57	44/123	47/171	39/41	0.515322	0.730055	5071
STAD	SRC	pathologic_stage	3600/57	3800/123	3800/171	3300/41	0.277927	0.551796	6714
TGCT	MAP1LC3A	pathologic_stage	290/56	330/12	210/14		0.103448	0.239466	84557
TGCT	MAP1LC3A	clinical_stage	290/52	330/17	220/15		0.120685	0.349275	84557
TGCT	MAP1LC3A	igcccg_stage	280/32 (stage good)	260/9 (stage intermediate)			0.98766	1	84557
TGCT	OPTN	pathologic_stage	1400/56	1300/12	950/14		0.0639357	0.1799	10133
TGCT	OPTN	clinical_stage	1300/52	1400/17	950/15		0.0642459	0.265194	10133
TGCT	OPTN	igcccg_stage	1200/32 (stage good)	1000/9 (stage intermediate)			0.37578	0.889383	10133
TGCT	PINK1	pathologic_stage	2400/56	2400/12	1900/14		0.291295	0.455779	65018
TGCT	PINK1	clinical_stage	2300/52	2500/17	1900/15		0.143455	0.375956	65018
TGCT	PINK1	igcccg_stage	2500/32 (stage good)	1800/9 (stage intermediate)			0.0407025	0.876249	65018
TGCT	PRKN	pathologic_stage	42/56	36/12	38/14		0.86106	0.910186	5071
TGCT	PRKN	clinical_stage	42/52	46/17	38/15		0.461389	0.669285	5071
TGCT	PRKN	igcccg_stage	44/32 (stage good)	31/9 (stage intermediate)			0.504891	0.908254	5071
TGCT	SRC	pathologic_stage	1200/56	1500/12	1400/14		0.117705	0.258646	6714
TGCT	SRC	clinical_stage	1200/52	1600/17	1400/15		0.050587	0.243196	6714
TGCT	SRC	igcccg_stage	1300/32 (stage good)	1400/9 (stage intermediate)			0.864882	0.981402	6714
THCA	MAP1LC3A	pathologic_stage	390/288	480/51	350/111	300/57	0.00543202	0.0228958	84557
THCA	OPTN	pathologic_stage	1300/288	1100/51	1400/111	1400/57	5.3073e-05	0.000742159	10133
THCA	PINK1	pathologic_stage	2900/288	3500/51	3000/111	2900/57	3.9592e-05	0.000604922	65018
THCA	PRKN	pathologic_stage	53/288	67/51	53/111	46/57	0.0087353	0.0327173	5071
THCA	SRC	pathologic_stage	1000/288	950/51	1100/111	1300/57	6.2251e-05	0.000838976	6714
THYM	MAP1LC3A	masaoka_stage		340/61	370/15	720/6	0.19402	0.747485	84557
THYM	OPTN	masaoka_stage		1800/61	2100/15	2600/6	0.0997747	0.662177	10133
THYM	PINK1	masaoka_stage		1400/61	1600/15	1300/6	0.186929	0.742175	65018
THYM	PRKN	masaoka_stage		40/61	56/15	60/6	0.131738	0.699838	5071
THYM	SRC	masaoka_stage		1100/61	1500/15	1300/6	0.0723828	0.63726	6714
UCEC	MAP1LC3A	clinical_stage	750/98	690/24	700/45	680/10	0.931048	0.985843	84557
UCEC	OPTN	clinical_stage	1700/98	1400/24	1900/45	2100/10	0.179023	0.714775	10133
UCEC	PINK1	clinical_stage	1700/98	1600/24	1600/45	1300/10	0.293806	0.793099	65018
UCEC	PRKN	clinical_stage	40/98	43/24	39/45	60/10	0.7372	0.940949	5071
UCEC	SRC	clinical_stage	1700/98	1700/24	1800/45	2000/10	0.689291	0.928706	6714
UCS	MAP1LC3A	clinical_stage	750/22	690/5	580/20	910/10	0.295539	0.626574	84557
UCS	OPTN	clinical_stage	1600/22	1200/5	1200/20	1400/10	0.832335	0.928252	10133
UCS	PINK1	clinical_stage	1400/22	1300/5	1600/20	1900/10	0.266669	0.605876	65018
UCS	PRKN	clinical_stage	42/22	73/5	45/20	46/10	0.417693	0.714165	5071
UCS	SRC	clinical_stage	2200/22	1600/5	1900/20	2500/10	0.159382	0.507432	6714
UVM	MAP1LC3A	pathologic_stage		1200/39	1300/36		0.692551	0.995319	84557
UVM	MAP1LC3A	clinical_stage		1200/36	1300/40		0.848275	0.971238	84557
UVM	OPTN	pathologic_stage		2500/39	2300/36		0.318239	0.982061	10133
UVM	OPTN	clinical_stage		2600/36	2300/40		0.269601	0.742791	10133
UVM	PINK1	pathologic_stage		2600/39	2700/36		0.81251	0.99929	65018
UVM	PINK1	clinical_stage		2600/36	2600/40		0.630465	0.899491	65018
UVM	PRKN	pathologic_stage		71/39	68/36		0.837136	0.99929	5071
UVM	PRKN	clinical_stage		74/36	66/40		0.465509	0.833064	5071
UVM	SRC	pathologic_stage		1900/39	2300/36		0.0295259	0.982061	6714
UVM	SRC	clinical_stage		2000/36	2200/40		0.106002	0.584022	6714

## Sheet: Suppl. Table S4
cancertype	symbol	sur_type	hr_categorical(H/L)	coxp_categorical	logrankp	higher_risk_of_death	entrez
ACC	MAP1LC3A	OS	1.07853	0.843284	0.843229	Higher expr.	0
ACC	MAP1LC3A	PFS	0.623996	0.130576	0.126915	Lower expr.	0
ACC	MAP1LC3A	DSS	1.22415	0.613271	0.612484	Higher expr.	0
ACC	MAP1LC3A	DFI	0.435284	0.185963	0.173736	Lower expr.	0
ACC	OPTN	OS	0.952285	0.898311	0.898311	Lower expr.	0
ACC	OPTN	PFS	0.853212	0.60624	0.608843	Lower expr.	0
ACC	OPTN	DSS	0.960182	0.918548	0.918564	Lower expr.	0
ACC	OPTN	DFI	0.715896	0.596444	0.594801	Lower expr.	0
ACC	PINK1	OS	0.257121	0.00190094	0.000824893	Lower expr.	0
ACC	PINK1	PFS	0.354073	0.00129325	0.000789434	Lower expr.	0
ACC	PINK1	DSS	0.239005	0.00214177	0.00085633	Lower expr.	0
ACC	PINK1	DFI	0.36597	0.109297	0.0951172	Lower expr.	0
ACC	PRKN	OS	0.195358	0.000246041	5.5491e-05	Lower expr.	0
ACC	PRKN	PFS	0.343953	0.00103262	0.000608802	Lower expr.	0
ACC	PRKN	DSS	0.183903	0.00034756	7.2361e-05	Lower expr.	0
ACC	PRKN	DFI	0.791041	0.709581	0.70896	Lower expr.	0
ACC	SRC	OS	0.507011	0.0947028	0.0889995	Lower expr.	0
ACC	SRC	PFS	0.6105	0.1147	0.112074	Lower expr.	0
ACC	SRC	DSS	0.486787	0.0916178	0.0853038	Lower expr.	0
ACC	SRC	DFI	0.642509	0.465968	0.462376	Lower expr.	0
BLCA	MAP1LC3A	OS	1.04245	0.781675	0.782136	Higher expr.	0
BLCA	MAP1LC3A	PFS	1.03018	0.82214	0.822692	Higher expr.	0
BLCA	MAP1LC3A	DSS	1.08352	0.65932	0.659016	Higher expr.	0
BLCA	MAP1LC3A	DFI	1.29377	0.481428	0.480248	Higher expr.	0
BLCA	OPTN	OS	1.10843	0.49374	0.492833	Higher expr.	0
BLCA	OPTN	PFS	1.07697	0.576561	0.576355	Higher expr.	0
BLCA	OPTN	DSS	1.05087	0.785147	0.784603	Higher expr.	0
BLCA	OPTN	DFI	0.811017	0.564703	0.564024	Lower expr.	0
BLCA	PINK1	OS	1.00763	0.959636	0.958743	Higher expr.	0
BLCA	PINK1	PFS	1.10639	0.446033	0.445917	Higher expr.	0
BLCA	PINK1	DSS	0.993778	0.972642	0.973313	Lower expr.	0
BLCA	PINK1	DFI	1.27432	0.502525	0.501489	Higher expr.	0
BLCA	PRKN	OS	0.965555	0.815682	0.816757	Lower expr.	0
BLCA	PRKN	PFS	0.857053	0.246142	0.245563	Lower expr.	0
BLCA	PRKN	DSS	0.823351	0.291421	0.291356	Lower expr.	0
BLCA	PRKN	DFI	0.641629	0.223645	0.219903	Lower expr.	0
BLCA	SRC	OS	0.566399	0.000214052	0.000175593	Lower expr.	0
BLCA	SRC	PFS	0.660988	0.00199015	0.00185152	Lower expr.	0
BLCA	SRC	DSS	0.527313	0.000580369	0.000467395	Lower expr.	0
BLCA	SRC	DFI	0.711953	0.345777	0.343495	Lower expr.	0
BRCA	MAP1LC3A	OS	0.794714	0.160883	0.159611	Lower expr.	0
BRCA	MAP1LC3A	PFS	0.769057	0.0635243	0.0625423	Lower expr.	0
BRCA	MAP1LC3A	DSS	0.770232	0.236793	0.235393	Lower expr.	0
BRCA	MAP1LC3A	DFI	0.908643	0.661144	0.661023	Lower expr.	0
BRCA	OPTN	OS	0.904225	0.535055	0.533906	Lower expr.	0
BRCA	OPTN	PFS	0.884383	0.379824	0.378812	Lower expr.	0
BRCA	OPTN	DSS	1.03368	0.87977	0.880331	Higher expr.	0
BRCA	OPTN	DFI	0.920263	0.704021	0.703941	Lower expr.	0
BRCA	PINK1	OS	1.20092	0.26016	0.260044	Higher expr.	0
BRCA	PINK1	PFS	1.14916	0.319355	0.319596	Higher expr.	0
BRCA	PINK1	DSS	1.05509	0.806293	0.807483	Higher expr.	0
BRCA	PINK1	DFI	0.909426	0.665622	0.665505	Lower expr.	0
BRCA	PRKN	OS	0.892573	0.48245	0.481132	Lower expr.	0
BRCA	PRKN	PFS	0.891748	0.410577	0.409429	Lower expr.	0
BRCA	PRKN	DSS	0.808404	0.32949	0.327705	Lower expr.	0
BRCA	PRKN	DFI	1.03207	0.885229	0.885224	Higher expr.	0
BRCA	SRC	OS	1.22713	0.205637	0.205763	Higher expr.	0
BRCA	SRC	PFS	1.08008	0.579659	0.581361	Higher expr.	0
BRCA	SRC	DSS	1.42731	0.10521	0.104062	Higher expr.	0
BRCA	SRC	DFI	1.28002	0.261552	0.260345	Higher expr.	0
CESC	MAP1LC3A	OS	0.94968	0.826326	0.82577	Lower expr.	0
CESC	MAP1LC3A	PFS	1.1183	0.600183	0.600352	Higher expr.	0
CESC	MAP1LC3A	DSS	0.841527	0.528061	0.52699	Lower expr.	0
CESC	MAP1LC3A	DFI	0.785001	0.542149	0.541024	Lower expr.	0
CESC	OPTN	OS	0.881708	0.590958	0.590759	Lower expr.	0
CESC	OPTN	PFS	0.769059	0.219556	0.218593	Lower expr.	0
CESC	OPTN	DSS	0.913455	0.73724	0.737217	Lower expr.	0
CESC	OPTN	DFI	0.676069	0.320063	0.317546	Lower expr.	0
CESC	PINK1	OS	0.800611	0.347543	0.345737	Lower expr.	0
CESC	PINK1	PFS	0.801733	0.303706	0.302206	Lower expr.	0
CESC	PINK1	DSS	0.673046	0.150871	0.147999	Lower expr.	0
CESC	PINK1	DFI	0.743143	0.455511	0.45452	Lower expr.	0
CESC	PRKN	OS	0.922227	0.730212	0.73047	Lower expr.	0
CESC	PRKN	PFS	1.02106	0.922258	0.922227	Higher expr.	0
CESC	PRKN	DSS	0.91328	0.73693	0.737275	Lower expr.	0
CESC	PRKN	DFI	1.42962	0.375353	0.372657	Higher expr.	0
CESC	SRC	OS	0.785574	0.305077	0.303392	Lower expr.	0
CESC	SRC	PFS	0.969984	0.886544	0.885393	Lower expr.	0
CESC	SRC	DSS	0.755205	0.300978	0.299311	Lower expr.	0
CESC	SRC	DFI	0.738686	0.442453	0.440648	Lower expr.	0
CHOL	MAP1LC3A	OS	0.640008	0.357065	0.353133	Lower expr.	0
CHOL	MAP1LC3A	PFS	0.693941	0.395107	0.392531	Lower expr.	0
CHOL	MAP1LC3A	DSS	0.593047	0.312957	0.307557	Lower expr.	0
CHOL	MAP1LC3A	DFI	0.8907	0.855223	0.855145	Lower expr.	0
CHOL	OPTN	OS	0.518537	0.181082	0.173926	Lower expr.	0
CHOL	OPTN	PFS	0.852808	0.709311	0.709021	Lower expr.	0
CHOL	OPTN	DSS	0.607253	0.329524	0.324889	Lower expr.	0
CHOL	OPTN	DFI	1.24653	0.733185	0.73267	Higher expr.	0
CHOL	PINK1	OS	1.42033	0.461003	0.458829	Higher expr.	0
CHOL	PINK1	PFS	1.10932	0.808332	0.808249	Higher expr.	0
CHOL	PINK1	DSS	1.43767	0.472785	0.47051	Higher expr.	0
CHOL	PINK1	DFI	1.89	0.357817	0.349877	Higher expr.	0
CHOL	PRKN	OS	1.77059	0.234204	0.22833	Higher expr.	0
CHOL	PRKN	PFS	0.886456	0.778847	0.778718	Lower expr.	0
CHOL	PRKN	DSS	1.49412	0.426839	0.423921	Higher expr.	0
CHOL	PRKN	DFI	0.43855	0.232867	0.2199	Lower expr.	0
CHOL	SRC	OS	1.10643	0.832771	0.832705	Higher expr.	0
CHOL	SRC	PFS	1.05937	0.892659	0.892644	Higher expr.	0
CHOL	SRC	DSS	1.13133	0.808198	0.808084	Higher expr.	0
CHOL	SRC	DFI	1.52613	0.513158	0.510048	Higher expr.	0
COAD	MAP1LC3A	OS	1.64664	0.0435409	0.0414244	Higher expr.	0
COAD	MAP1LC3A	PFS	1.44929	0.0578033	0.0565161	Higher expr.	0
COAD	MAP1LC3A	DSS	1.30615	0.425095	0.423741	Higher expr.	0
COAD	MAP1LC3A	DFI	4.58451	0.00909187	0.00437323	Higher expr.	0
COAD	OPTN	OS	1.66274	0.0393265	0.0374299	Higher expr.	0
COAD	OPTN	PFS	1.36867	0.110213	0.108776	Higher expr.	0
COAD	OPTN	DSS	1.95482	0.0535064	0.0494755	Higher expr.	0
COAD	OPTN	DFI	2.4978	0.0840256	0.0744837	Higher expr.	0
COAD	PINK1	OS	0.893289	0.64048	0.640306	Lower expr.	0
COAD	PINK1	PFS	0.92224	0.676208	0.67609	Lower expr.	0
COAD	PINK1	DSS	0.994782	0.987544	0.987544	Lower expr.	0
COAD	PINK1	DFI	0.707889	0.494618	0.492515	Lower expr.	0
COAD	PRKN	OS	0.950857	0.834344	0.834326	Lower expr.	0
COAD	PRKN	PFS	0.752008	0.142882	0.141413	Lower expr.	0
COAD	PRKN	DSS	0.862162	0.656951	0.656657	Lower expr.	0
COAD	PRKN	DFI	0.426598	0.141382	0.129864	Lower expr.	0
COAD	SRC	OS	0.852357	0.514864	0.514432	Lower expr.	0
COAD	SRC	PFS	0.895654	0.571616	0.571877	Lower expr.	0
COAD	SRC	DSS	0.624257	0.175689	0.171782	Lower expr.	0
COAD	SRC	DFI	1.38175	0.520284	0.518522	Higher expr.	0
DLBC	MAP1LC3A	OS	0.482408	0.31895	0.308386	Lower expr.	0
DLBC	MAP1LC3A	PFS	0.529718	0.231597	0.224101	Lower expr.	0
DLBC	MAP1LC3A	DSS	0.720586	0.743284	0.742178	Lower expr.	0
DLBC	MAP1LC3A	DFI	0.92854	0.952012	0.952001	Lower expr.	0
DLBC	OPTN	OS	0.447728	0.304742	0.293212	Lower expr.	0
DLBC	OPTN	PFS	0.485973	0.225295	0.216044	Lower expr.	0
DLBC	OPTN	DSS	0.549777	0.559525	0.554321	Lower expr.	0
DLBC	OPTN	DFI	3.83141e+08	0.999385	0.445009	Higher expr.	0
DLBC	PINK1	OS	0.0777473	0.0181548	0.00281551	Lower expr.	0
DLBC	PINK1	PFS	0.0444476	0.00285373	2.1853e-05	Lower expr.	0
DLBC	PINK1	DSS	0.172473	0.130438	0.0881418	Lower expr.	0
DLBC	PINK1	DFI	1.9391e-10	0.999335	0.0108607	Lower expr.	0
DLBC	PRKN	OS	0.357098	0.209191	0.190049	Lower expr.	0
DLBC	PRKN	PFS	0.753753	0.592659	0.591445	Lower expr.	0
DLBC	PRKN	DSS	0.254899	0.239914	0.206157	Lower expr.	0
DLBC	PRKN	DFI	2.07233	0.551981	0.543176	Higher expr.	0
DLBC	SRC	OS	3.70561	0.109169	0.0858421	Higher expr.	0
DLBC	SRC	PFS	2.44952	0.102582	0.0916208	Higher expr.	0
DLBC	SRC	DSS	3.4489	0.283686	0.253529	Higher expr.	0
DLBC	SRC	DFI	2.23205	0.513183	0.502026	Higher expr.	0
ESCA	MAP1LC3A	OS	1.03835	0.87068	0.870947	Higher expr.	0
ESCA	MAP1LC3A	PFS	0.89011	0.538606	0.539103	Lower expr.	0
ESCA	MAP1LC3A	DSS	1.10166	0.731895	0.731043	Higher expr.	0
ESCA	MAP1LC3A	DFI	0.868832	0.748385	0.748186	Lower expr.	0
ESCA	OPTN	OS	1.11988	0.617748	0.616991	Higher expr.	0
ESCA	OPTN	PFS	0.96822	0.863198	0.863831	Lower expr.	0
ESCA	OPTN	DSS	1.2015	0.510032	0.50876	Higher expr.	0
ESCA	OPTN	DFI	1.14701	0.745642	0.745464	Higher expr.	0
ESCA	PINK1	OS	1.26806	0.296618	0.295451	Higher expr.	0
ESCA	PINK1	PFS	1.34064	0.119965	0.11888	Higher expr.	0
ESCA	PINK1	DSS	1.46912	0.17103	0.16843	Higher expr.	0
ESCA	PINK1	DFI	1.54727	0.30027	0.29663	Higher expr.	0
ESCA	PRKN	OS	0.754918	0.227844	0.22572	Lower expr.	0
ESCA	PRKN	PFS	0.83033	0.327024	0.3273	Lower expr.	0
ESCA	PRKN	DSS	0.796389	0.423979	0.422415	Lower expr.	0
ESCA	PRKN	DFI	1.18224	0.695471	0.695135	Higher expr.	0
ESCA	SRC	OS	1.14198	0.561276	0.560382	Higher expr.	0
ESCA	SRC	PFS	0.978368	0.907326	0.906911	Lower expr.	0
ESCA	SRC	DSS	1.28897	0.375399	0.374697	Higher expr.	0
ESCA	SRC	DFI	0.557842	0.221578	0.215282	Lower expr.	0
GBM	MAP1LC3A	OS	1.6493	0.00441637	0.00396543	Higher expr.	0
GBM	MAP1LC3A	PFS	1.49129	0.0190699	0.0180376	Higher expr.	0
GBM	MAP1LC3A	DSS	1.61256	0.0103314	0.00947677	Higher expr.	0
GBM	OPTN	OS	1.11646	0.527113	0.534369	Higher expr.	0
GBM	OPTN	PFS	1.03078	0.855035	0.860916	Higher expr.	0
GBM	OPTN	DSS	1.21041	0.304466	0.308414	Higher expr.	0
GBM	PINK1	OS	1.2325	0.229043	0.221959	Higher expr.	0
GBM	PINK1	PFS	0.978649	0.896524	0.909459	Lower expr.	0
GBM	PINK1	DSS	1.16161	0.417138	0.407142	Higher expr.	0
GBM	PRKN	OS	1.19468	0.306875	0.308568	Higher expr.	0
GBM	PRKN	PFS	1.06402	0.709287	0.716103	Higher expr.	0
GBM	PRKN	DSS	1.13086	0.505607	0.509776	Higher expr.	0
GBM	SRC	OS	0.903606	0.558573	0.564517	Lower expr.	0
GBM	SRC	PFS	0.913806	0.587149	0.588828	Lower expr.	0
GBM	SRC	DSS	0.900246	0.568713	0.573289	Lower expr.	0
HNSC	MAP1LC3A	OS	0.816884	0.136904	0.136116	Lower expr.	0
HNSC	MAP1LC3A	PFS	0.80693	0.0797711	0.0791841	Lower expr.	0
HNSC	MAP1LC3A	DSS	0.79124	0.183985	0.182863	Lower expr.	0
HNSC	MAP1LC3A	DFI	0.763323	0.496338	0.495068	Lower expr.	0
HNSC	OPTN	OS	1.15635	0.283446	0.282938	Higher expr.	0
HNSC	OPTN	PFS	1.07531	0.550871	0.550948	Higher expr.	0
HNSC	OPTN	DSS	1.29697	0.140871	0.139711	Higher expr.	0
HNSC	OPTN	DFI	0.99386	0.987336	0.987336	Lower expr.	0
HNSC	PINK1	OS	1.26448	0.0855807	0.0849648	Higher expr.	0
HNSC	PINK1	PFS	1.27648	0.0466109	0.0460956	Higher expr.	0
HNSC	PINK1	DSS	1.52843	0.0175557	0.0167522	Higher expr.	0
HNSC	PINK1	DFI	1.41801	0.369109	0.366726	Higher expr.	0
HNSC	PRKN	OS	1.10063	0.480248	0.480243	Higher expr.	0
HNSC	PRKN	PFS	1.12921	0.319733	0.319546	Higher expr.	0
HNSC	PRKN	DSS	1.01328	0.940164	0.940295	Higher expr.	0
HNSC	PRKN	DFI	2.20323	0.0415236	0.0365126	Higher expr.	0
HNSC	SRC	OS	1.17788	0.227861	0.22762	Higher expr.	0
HNSC	SRC	PFS	0.978967	0.861239	0.861058	Lower expr.	0
HNSC	SRC	DSS	1.1803	0.346989	0.346188	Higher expr.	0
HNSC	SRC	DFI	0.458261	0.0540809	0.0482591	Lower expr.	0
KICH	MAP1LC3A	OS	0.209271	0.0518036	0.0320028	Lower expr.	0
KICH	MAP1LC3A	PFS	0.149655	0.0144877	0.00480613	Lower expr.	0
KICH	MAP1LC3A	DSS	0.115245	0.045849	0.0163341	Lower expr.	0
KICH	MAP1LC3A	DFI	3.44763e-10	0.999289	0.0289855	Lower expr.	0
KICH	OPTN	OS	0.653466	0.547839	0.544838	Lower expr.	0
KICH	OPTN	PFS	1.22727	0.723	0.722538	Higher expr.	0
KICH	OPTN	DSS	0.531719	0.450751	0.44327	Lower expr.	0
KICH	OPTN	DFI	1.36361e+09	0.999282	0.114013	Higher expr.	0
KICH	PINK1	OS	0.543797	0.38974	0.382492	Lower expr.	0
KICH	PINK1	PFS	0.528665	0.299338	0.291335	Lower expr.	0
KICH	PINK1	DSS	0.445134	0.334105	0.321102	Lower expr.	0
KICH	PINK1	DFI	0.803935	0.860594	0.860343	Lower expr.	0
KICH	PRKN	OS	1.39365	0.62143	0.619847	Higher expr.	0
KICH	PRKN	PFS	2.17005	0.206338	0.195214	Higher expr.	0
KICH	PRKN	DSS	1.54791	0.567905	0.564852	Higher expr.	0
KICH	PRKN	DFI	1.99734e+09	0.999271	0.0585703	Higher expr.	0
KICH	SRC	OS	0.543748	0.388965	0.381645	Lower expr.	0
KICH	SRC	PFS	0.49929	0.256843	0.247366	Lower expr.	0
KICH	SRC	DSS	0.183751	0.11681	0.0779824	Lower expr.	0
KICH	SRC	DFI	0.451932	0.516913	0.505912	Lower expr.	0
KIRC	MAP1LC3A	OS	1.4181	0.0227423	0.0219999	Higher expr.	0
KIRC	MAP1LC3A	PFS	1.37026	0.0199655	0.0193655	Higher expr.	0
KIRC	MAP1LC3A	DSS	1.62119	0.0141568	0.0131983	Higher expr.	0
KIRC	MAP1LC3A	DFI	1.00846	0.987068	0.987068	Higher expr.	0
KIRC	OPTN	OS	0.826987	0.21051	0.209846	Lower expr.	0
KIRC	OPTN	PFS	0.889325	0.38211	0.381922	Lower expr.	0
KIRC	OPTN	DSS	0.906618	0.609078	0.60904	Lower expr.	0
KIRC	OPTN	DFI	1.26863	0.647628	0.646878	Higher expr.	0
KIRC	PINK1	OS	0.323641	2.3134e-11	1.93034e-12	Lower expr.	0
KIRC	PINK1	PFS	0.398839	1.19582e-10	2.66536e-11	Lower expr.	0
KIRC	PINK1	DSS	0.261207	1.56277e-09	8.26731e-11	Lower expr.	0
KIRC	PINK1	DFI	0.902939	0.847612	0.847549	Lower expr.	0
KIRC	PRKN	OS	0.58312	0.00053357	0.000456825	Lower expr.	0
KIRC	PRKN	PFS	0.657741	0.00213109	0.00198062	Lower expr.	0
KIRC	PRKN	DSS	0.48931	0.000385419	0.000288313	Lower expr.	0
KIRC	PRKN	DFI	1.04454	0.934815	0.93481	Higher expr.	0
KIRC	SRC	OS	2.19263	9.41181e-07	4.89885e-07	Higher expr.	0
KIRC	SRC	PFS	2.0642	1.96818e-07	1.07424e-07	Higher expr.	0
KIRC	SRC	DSS	2.55328	5.88461e-06	2.62008e-06	Higher expr.	0
KIRC	SRC	DFI	1.37351	0.540729	0.539054	Higher expr.	0
KIRP	MAP1LC3A	OS	0.436812	0.0107943	0.00876192	Lower expr.	0
KIRP	MAP1LC3A	PFS	0.476736	0.00232482	0.00184743	Lower expr.	0
KIRP	MAP1LC3A	DSS	0.318006	0.00870968	0.00563366	Lower expr.	0
KIRP	MAP1LC3A	DFI	0.415551	0.0278817	0.0232954	Lower expr.	0
KIRP	OPTN	OS	1.71645	0.0821475	0.0785537	Higher expr.	0
KIRP	OPTN	PFS	1.52602	0.0750042	0.072875	Higher expr.	0
KIRP	OPTN	DSS	2.53289	0.0263731	0.0213782	Higher expr.	0
KIRP	OPTN	DFI	2.2742	0.0366143	0.031732	Higher expr.	0
KIRP	PINK1	OS	0.310477	0.000797103	0.000391045	Lower expr.	0
KIRP	PINK1	PFS	0.511631	0.00624403	0.00534477	Lower expr.	0
KIRP	PINK1	DSS	0.201357	0.00116376	0.000310729	Lower expr.	0
KIRP	PINK1	DFI	0.323252	0.00695689	0.00452297	Lower expr.	0
KIRP	PRKN	OS	0.483348	0.0224504	0.0196581	Lower expr.	0
KIRP	PRKN	PFS	0.803989	0.354173	0.352976	Lower expr.	0
KIRP	PRKN	DSS	0.488968	0.0702551	0.064511	Lower expr.	0
KIRP	PRKN	DFI	1.07424	0.848787	0.849596	Higher expr.	0
KIRP	SRC	OS	1.4488	0.232821	0.230205	Higher expr.	0
KIRP	SRC	PFS	1.28765	0.287472	0.286188	Higher expr.	0
KIRP	SRC	DSS	1.54069	0.264724	0.261049	Higher expr.	0
KIRP	SRC	DFI	1.38964	0.386126	0.383972	Higher expr.	0
LAML	MAP1LC3A	OS	1.10508	0.610975	0.621888	Higher expr.	0
LAML	OPTN	OS	1.60162	0.0174007	0.0163075	Higher expr.	0
LAML	PINK1	OS	1.20522	0.340128	0.3501	Higher expr.	0
LAML	PRKN	OS	0.926867	0.697602	0.694551	Lower expr.	0
LAML	SRC	OS	1.82316	0.00263941	0.00226851	Higher expr.	0
LGG	MAP1LC3A	OS	1.46816	0.0261851	0.0243464	Higher expr.	0
LGG	MAP1LC3A	PFS	1.39773	0.0141898	0.013407	Higher expr.	0
LGG	MAP1LC3A	DSS	1.451	0.0403163	0.0377111	Higher expr.	0
LGG	MAP1LC3A	DFI	1.10346	0.810261	0.804535	Higher expr.	0
LGG	OPTN	OS	0.731844	0.0739358	0.0742717	Lower expr.	0
LGG	OPTN	PFS	0.97516	0.852855	0.874158	Lower expr.	0
LGG	OPTN	DSS	0.68076	0.0373756	0.0369512	Lower expr.	0
LGG	OPTN	DFI	0.947124	0.896025	0.90715	Lower expr.	0
LGG	PINK1	OS	0.782058	0.160985	0.162492	Lower expr.	0
LGG	PINK1	PFS	0.935514	0.623449	0.641915	Lower expr.	0
LGG	PINK1	DSS	0.762763	0.14252	0.143499	Lower expr.	0
LGG	PINK1	DFI	1.21089	0.644393	0.635142	Higher expr.	0
LGG	PRKN	OS	0.49778	0.000122406	0.000100998	Lower expr.	0
LGG	PRKN	PFS	0.564585	3.8942e-05	3.2284e-05	Lower expr.	0
LGG	PRKN	DSS	0.476515	0.000117995	9.3848e-05	Lower expr.	0
LGG	PRKN	DFI	0.359867	0.0234814	0.0186698	Lower expr.	0
LGG	SRC	OS	0.614094	0.00538944	0.00528973	Lower expr.	0
LGG	SRC	PFS	0.586415	0.000115118	9.7994e-05	Lower expr.	0
LGG	SRC	DSS	0.614214	0.00809659	0.00802056	Lower expr.	0
LGG	SRC	DFI	0.463376	0.0689506	0.0638207	Lower expr.	0
LIHC	MAP1LC3A	OS	0.943097	0.739594	0.740636	Lower expr.	0
LIHC	MAP1LC3A	PFS	1.02346	0.861128	0.860458	Higher expr.	0
LIHC	MAP1LC3A	DSS	0.996795	0.988665	0.989367	Lower expr.	0
LIHC	MAP1LC3A	DFI	1.22009	0.231331	0.229738	Higher expr.	0
LIHC	OPTN	OS	1.1426	0.450029	0.448897	Higher expr.	0
LIHC	OPTN	PFS	0.86915	0.293918	0.296226	Lower expr.	0
LIHC	OPTN	DSS	1.25111	0.321941	0.32047	Higher expr.	0
LIHC	OPTN	DFI	0.982188	0.913712	0.919786	Lower expr.	0
LIHC	PINK1	OS	0.787313	0.175567	0.17485	Lower expr.	0
LIHC	PINK1	PFS	0.697533	0.00692127	0.00669587	Lower expr.	0
LIHC	PINK1	DSS	0.73073	0.166852	0.165211	Lower expr.	0
LIHC	PINK1	DFI	0.775421	0.125637	0.125508	Lower expr.	0
LIHC	PRKN	OS	0.740485	0.0884441	0.0872822	Lower expr.	0
LIHC	PRKN	PFS	0.716937	0.01243	0.0120212	Lower expr.	0
LIHC	PRKN	DSS	0.810262	0.351773	0.350556	Lower expr.	0
LIHC	PRKN	DFI	0.790689	0.156908	0.155348	Lower expr.	0
LIHC	SRC	OS	1.46224	0.0314265	0.0304746	Higher expr.	0
LIHC	SRC	PFS	1.3332	0.0303858	0.0296922	Higher expr.	0
LIHC	SRC	DSS	1.61635	0.0356552	0.0338555	Higher expr.	0
LIHC	SRC	DFI	1.21476	0.241007	0.239006	Higher expr.	0
LUAD	MAP1LC3A	OS	0.877703	0.379109	0.378487	Lower expr.	0
LUAD	MAP1LC3A	PFS	0.907326	0.432508	0.432507	Lower expr.	0
LUAD	MAP1LC3A	DSS	0.844589	0.372423	0.371101	Lower expr.	0
LUAD	MAP1LC3A	DFI	1.22006	0.354334	0.353979	Higher expr.	0
LUAD	OPTN	OS	1.05196	0.733446	0.73361	Higher expr.	0
LUAD	OPTN	PFS	1.14108	0.290682	0.291443	Higher expr.	0
LUAD	OPTN	DSS	0.987751	0.948158	0.947526	Lower expr.	0
LUAD	OPTN	DFI	1.65406	0.0200774	0.0188658	Higher expr.	0
LUAD	PINK1	OS	0.887968	0.421947	0.421676	Lower expr.	0
LUAD	PINK1	PFS	0.927174	0.542341	0.544111	Lower expr.	0
LUAD	PINK1	DSS	0.850995	0.394235	0.393491	Lower expr.	0
LUAD	PINK1	DFI	0.949058	0.804623	0.805969	Lower expr.	0
LUAD	PRKN	OS	0.952838	0.745059	0.744681	Lower expr.	0
LUAD	PRKN	PFS	0.882681	0.314635	0.313702	Lower expr.	0
LUAD	PRKN	DSS	0.800681	0.244335	0.243193	Lower expr.	0
LUAD	PRKN	DFI	0.5253	0.0032301	0.00274536	Lower expr.	0
LUAD	SRC	OS	0.999776	0.998797	0.99864	Lower expr.	0
LUAD	SRC	PFS	1.08966	0.488485	0.48921	Higher expr.	0
LUAD	SRC	DSS	0.810893	0.271291	0.270304	Lower expr.	0
LUAD	SRC	DFI	1.20292	0.385	0.384928	Higher expr.	0
LUSC	MAP1LC3A	OS	1.04538	0.747928	0.748258	Higher expr.	0
LUSC	MAP1LC3A	PFS	1.05754	0.658013	0.658612	Higher expr.	0
LUSC	MAP1LC3A	DSS	1.06952	0.754388	0.754045	Higher expr.	0
LUSC	MAP1LC3A	DFI	0.866788	0.577314	0.576949	Lower expr.	0
LUSC	OPTN	OS	1.08907	0.537192	0.536953	Higher expr.	0
LUSC	OPTN	PFS	1.04622	0.721312	0.722293	Higher expr.	0
LUSC	OPTN	DSS	1.20804	0.379021	0.378289	Higher expr.	0
LUSC	OPTN	DFI	0.994827	0.983917	0.983839	Lower expr.	0
LUSC	PINK1	OS	1.25998	0.0939146	0.0932522	Higher expr.	0
LUSC	PINK1	PFS	1.39598	0.00846587	0.008173	Higher expr.	0
LUSC	PINK1	DSS	1.33562	0.178206	0.176689	Higher expr.	0
LUSC	PINK1	DFI	1.04708	0.858776	0.857758	Higher expr.	0
LUSC	PRKN	OS	1.1227	0.401938	0.40152	Higher expr.	0
LUSC	PRKN	PFS	1.03992	0.756652	0.757085	Higher expr.	0
LUSC	PRKN	DSS	0.812823	0.339981	0.339251	Lower expr.	0
LUSC	PRKN	DFI	1.1091	0.686729	0.686042	Higher expr.	0
LUSC	SRC	OS	1.0086	0.950533	0.950479	Higher expr.	0
LUSC	SRC	PFS	1.04945	0.702859	0.702504	Higher expr.	0
LUSC	SRC	DSS	1.02869	0.895286	0.894946	Higher expr.	0
LUSC	SRC	DFI	0.871889	0.592849	0.592114	Lower expr.	0
MESO	MAP1LC3A	OS	0.860538	0.528867	0.529566	Lower expr.	0
MESO	MAP1LC3A	PFS	0.831778	0.422091	0.421108	Lower expr.	0
MESO	MAP1LC3A	DSS	0.79927	0.469401	0.46994	Lower expr.	0
MESO	MAP1LC3A	DFI	1.24431	0.806697	0.80638	Higher expr.	0
MESO	OPTN	OS	0.589784	0.0314574	0.0296771	Lower expr.	0
MESO	OPTN	PFS	0.846301	0.469529	0.469685	Lower expr.	0
MESO	OPTN	DSS	0.53999	0.0500845	0.0467599	Lower expr.	0
MESO	OPTN	DFI	0.181757	0.167893	0.122999	Lower expr.	0
MESO	PINK1	OS	0.528493	0.0084326	0.00744177	Lower expr.	0
MESO	PINK1	PFS	0.576218	0.0183731	0.0170357	Lower expr.	0
MESO	PINK1	DSS	0.496853	0.0289035	0.026034	Lower expr.	0
MESO	PINK1	DFI	0.181757	0.167893	0.122999	Lower expr.	0
MESO	PRKN	OS	0.485153	0.00249498	0.00205356	Lower expr.	0
MESO	PRKN	PFS	0.631918	0.0456031	0.043908	Lower expr.	0
MESO	PRKN	DSS	0.393051	0.00259093	0.00184021	Lower expr.	0
MESO	PRKN	DFI	1.3574	0.728179	0.727244	Higher expr.	0
MESO	SRC	OS	1.508	0.0844034	0.0821581	Higher expr.	0
MESO	SRC	PFS	1.75288	0.0167027	0.015304	Higher expr.	0
MESO	SRC	DSS	2.23088	0.0103556	0.0085513	Higher expr.	0
MESO	SRC	DFI	4.87476	0.160665	0.12284	Higher expr.	0
OV	MAP1LC3A	OS	0.910005	0.523218	0.52135	Lower expr.	0
OV	MAP1LC3A	PFS	1.16324	0.245873	0.244659	Higher expr.	0
OV	MAP1LC3A	DSS	0.88593	0.452361	0.44959	Lower expr.	0
OV	MAP1LC3A	DFI	1.28802	0.204179	0.202567	Higher expr.	0
OV	OPTN	OS	1.22495	0.169107	0.169457	Higher expr.	0
OV	OPTN	PFS	1.21032	0.145397	0.144391	Higher expr.	0
OV	OPTN	DSS	1.16332	0.345713	0.34713	Higher expr.	0
OV	OPTN	DFI	1.3112	0.171671	0.169271	Higher expr.	0
OV	PINK1	OS	1.25335	0.125226	0.123323	Higher expr.	0
OV	PINK1	PFS	1.15103	0.280601	0.280739	Higher expr.	0
OV	PINK1	DSS	1.25143	0.161972	0.159427	Higher expr.	0
OV	PINK1	DFI	1.09448	0.64768	0.647417	Higher expr.	0
OV	PRKN	OS	1.17608	0.273158	0.271989	Higher expr.	0
OV	PRKN	PFS	1.16852	0.233799	0.23162	Higher expr.	0
OV	PRKN	DSS	1.18348	0.295699	0.294449	Higher expr.	0
OV	PRKN	DFI	1.13009	0.537115	0.531295	Higher expr.	0
OV	SRC	OS	1.06636	0.662563	0.66348	Higher expr.	0
OV	SRC	PFS	0.964764	0.782953	0.782627	Lower expr.	0
OV	SRC	DSS	0.997065	0.985374	0.984167	Lower expr.	0
OV	SRC	DFI	0.974559	0.896473	0.895279	Lower expr.	0
PAAD	MAP1LC3A	OS	0.477454	0.000748879	0.000569641	Lower expr.	0
PAAD	MAP1LC3A	PFS	0.578445	0.00316001	0.00281644	Lower expr.	0
PAAD	MAP1LC3A	DSS	0.435046	0.000780829	0.000550205	Lower expr.	0
PAAD	MAP1LC3A	DFI	0.343295	0.0202164	0.015243	Lower expr.	0
PAAD	OPTN	OS	1.15133	0.498667	0.498284	Higher expr.	0
PAAD	OPTN	PFS	1.21013	0.293336	0.293958	Higher expr.	0
PAAD	OPTN	DSS	1.1311	0.599644	0.599438	Higher expr.	0
PAAD	OPTN	DFI	1.07211	0.86861	0.868584	Higher expr.	0
PAAD	PINK1	OS	0.918563	0.68268	0.682975	Lower expr.	0
PAAD	PINK1	PFS	0.801661	0.22374	0.221783	Lower expr.	0
PAAD	PINK1	DSS	0.99181	0.972034	0.972107	Lower expr.	0
PAAD	PINK1	DFI	0.62168	0.278635	0.274181	Lower expr.	0
PAAD	PRKN	OS	0.522845	0.00247927	0.00209036	Lower expr.	0
PAAD	PRKN	PFS	0.54838	0.00113443	0.00096453	Lower expr.	0
PAAD	PRKN	DSS	0.518332	0.00623103	0.00538393	Lower expr.	0
PAAD	PRKN	DFI	0.497894	0.10343	0.0966797	Lower expr.	0
PAAD	SRC	OS	1.31574	0.196955	0.196044	Higher expr.	0
PAAD	SRC	PFS	1.39234	0.073208	0.0725293	Higher expr.	0
PAAD	SRC	DSS	1.30862	0.258894	0.258257	Higher expr.	0
PAAD	SRC	DFI	1.53673	0.305278	0.301645	Higher expr.	0
PCPG	MAP1LC3A	OS	1.63788e-09	0.998132	0.00432818	Lower expr.	0
PCPG	MAP1LC3A	PFS	0.263748	0.00533519	0.00289245	Lower expr.	0
PCPG	MAP1LC3A	DSS	1.64576e-09	0.998383	0.0138505	Lower expr.	0
PCPG	MAP1LC3A	DFI	9.17208e-10	0.998692	0.0132994	Lower expr.	0
PCPG	OPTN	OS	0.754947	0.712935	0.716585	Lower expr.	0
PCPG	OPTN	PFS	0.762839	0.515925	0.516938	Lower expr.	0
PCPG	OPTN	DSS	0.668974	0.659836	0.662646	Lower expr.	0
PCPG	OPTN	DFI	3.34666	0.29739	0.269241	Higher expr.	0
PCPG	PINK1	OS	0.708861	0.652438	0.648339	Lower expr.	0
PCPG	PINK1	PFS	1.02021	0.961166	0.962182	Higher expr.	0
PCPG	PINK1	DSS	0.617026	0.596965	0.590175	Lower expr.	0
PCPG	PINK1	DFI	0.996031	0.996877	0.996877	Lower expr.	0
PCPG	PRKN	OS	0.167063	0.0957464	0.0589027	Lower expr.	0
PCPG	PRKN	PFS	0.432752	0.0624972	0.0555035	Lower expr.	0
PCPG	PRKN	DSS	0.242535	0.199873	0.166419	Lower expr.	0
PCPG	PRKN	DFI	0.988803	0.991025	0.991025	Lower expr.	0
PCPG	SRC	OS	0.318314	0.161786	0.140884	Lower expr.	0
PCPG	SRC	PFS	0.72633	0.440288	0.440273	Lower expr.	0
PCPG	SRC	DSS	0.187028	0.126665	0.0877245	Lower expr.	0
PCPG	SRC	DFI	0.998425	0.998744	0.998744	Lower expr.	0
PRAD	MAP1LC3A	OS	2.70874	0.149771	0.133697	Higher expr.	0
PRAD	MAP1LC3A	PFS	1.24554	0.278512	0.277626	Higher expr.	0
PRAD	MAP1LC3A	DSS	5.48847	0.131758	0.0925586	Higher expr.	0
PRAD	MAP1LC3A	DFI	2.05019	0.0520412	0.0472746	Higher expr.	0
PRAD	OPTN	OS	0.733194	0.631819	0.630477	Lower expr.	0
PRAD	OPTN	PFS	1.10448	0.623674	0.623708	Higher expr.	0
PRAD	OPTN	DSS	0.263077	0.232953	0.19965	Lower expr.	0
PRAD	OPTN	DFI	1.21393	0.591618	0.590636	Higher expr.	0
PRAD	PINK1	OS	0.257035	0.0878277	0.0664903	Lower expr.	0
PRAD	PINK1	PFS	0.80412	0.283442	0.282468	Lower expr.	0
PRAD	PINK1	DSS	0.248416	0.213794	0.178735	Lower expr.	0
PRAD	PINK1	DFI	1.09049	0.810476	0.810389	Higher expr.	0
PRAD	PRKN	OS	0.790244	0.711805	0.711197	Lower expr.	0
PRAD	PRKN	PFS	0.503814	0.00102519	0.000815811	Lower expr.	0
PRAD	PRKN	DSS	0.580423	0.551711	0.546835	Lower expr.	0
PRAD	PRKN	DFI	0.587733	0.144312	0.139459	Lower expr.	0
PRAD	SRC	OS	9.81257	0.0307839	0.00814161	Higher expr.	0
PRAD	SRC	PFS	1.49531	0.0498896	0.0483915	Higher expr.	0
PRAD	SRC	DSS	5.67251e+08	0.998528	0.029523	Higher expr.	0
PRAD	SRC	DFI	1.94212	0.077244	0.0720169	Higher expr.	0
READ	MAP1LC3A	OS	1.25689	0.635659	0.622058	Higher expr.	0
READ	MAP1LC3A	PFS	0.959412	0.912473	0.924737	Lower expr.	0
READ	MAP1LC3A	DSS	0.278094	0.252417	0.220904	Lower expr.	0
READ	MAP1LC3A	DFI	1.96411	0.462336	0.454149	Higher expr.	0
READ	OPTN	OS	1.58605	0.342334	0.347669	Higher expr.	0
READ	OPTN	PFS	1.07603	0.842087	0.855701	Higher expr.	0
READ	OPTN	DSS	1.60788	0.604429	0.601113	Higher expr.	0
READ	OPTN	DFI	0.587952	0.562177	0.55768	Lower expr.	0
READ	PINK1	OS	2.57037	0.0636641	0.0543177	Higher expr.	0
READ	PINK1	PFS	2.85162	0.00978064	0.00691916	Higher expr.	0
READ	PINK1	DSS	0.953491	0.958595	0.958592	Lower expr.	0
READ	PINK1	DFI	1.41151	0.707133	0.705789	Higher expr.	0
READ	PRKN	OS	1.36665	0.521641	0.526554	Higher expr.	0
READ	PRKN	PFS	1.10467	0.790445	0.799986	Higher expr.	0
READ	PRKN	DSS	0.258149	0.225978	0.191831	Lower expr.	0
READ	PRKN	DFI	0.905308	0.915185	0.915154	Lower expr.	0
READ	SRC	OS	0.343101	0.0518659	0.0440517	Lower expr.	0
READ	SRC	PFS	0.736374	0.423797	0.432467	Lower expr.	0
READ	SRC	DSS	0.583035	0.55569	0.550976	Lower expr.	0
READ	SRC	DFI	1.14153	0.885499	0.885419	Higher expr.	0
SARC	MAP1LC3A	OS	0.746392	0.150795	0.149337	Lower expr.	0
SARC	MAP1LC3A	PFS	0.724672	0.0455451	0.044979	Lower expr.	0
SARC	MAP1LC3A	DSS	0.718257	0.140263	0.138427	Lower expr.	0
SARC	MAP1LC3A	DFI	0.572322	0.023411	0.0220089	Lower expr.	0
SARC	OPTN	OS	0.578717	0.00799713	0.00722939	Lower expr.	0
SARC	OPTN	PFS	0.825636	0.231937	0.231581	Lower expr.	0
SARC	OPTN	DSS	0.6533	0.0569828	0.0550009	Lower expr.	0
SARC	OPTN	DFI	0.983173	0.943908	0.947249	Lower expr.	0
SARC	PINK1	OS	1.17976	0.412702	0.411353	Higher expr.	0
SARC	PINK1	PFS	0.897394	0.49856	0.50119	Lower expr.	0
SARC	PINK1	DSS	1.13932	0.555509	0.554226	Higher expr.	0
SARC	PINK1	DFI	0.748701	0.23387	0.234661	Lower expr.	0
SARC	PRKN	OS	0.701572	0.0811504	0.0794894	Lower expr.	0
SARC	PRKN	PFS	0.729942	0.0498696	0.0486634	Lower expr.	0
SARC	PRKN	DSS	0.716149	0.134567	0.132613	Lower expr.	0
SARC	PRKN	DFI	0.574327	0.0234014	0.0215425	Lower expr.	0
SARC	SRC	OS	0.855204	0.437259	0.436237	Lower expr.	0
SARC	SRC	PFS	0.944326	0.719955	0.71728	Lower expr.	0
SARC	SRC	DSS	0.929412	0.74055	0.739868	Lower expr.	0
SARC	SRC	DFI	0.943696	0.812497	0.80744	Lower expr.	0
SKCM	MAP1LC3A	OS	1.11167	0.43573	0.435692	Higher expr.	0
SKCM	MAP1LC3A	PFS	1.0588	0.609914	0.608649	Higher expr.	0
SKCM	MAP1LC3A	DSS	1.05653	0.709354	0.709443	Higher expr.	0
SKCM	OPTN	OS	0.681966	0.00493873	0.0046849	Lower expr.	0
SKCM	OPTN	PFS	0.865198	0.195457	0.194769	Lower expr.	0
SKCM	OPTN	DSS	0.665482	0.00580884	0.00548079	Lower expr.	0
SKCM	PINK1	OS	1.09685	0.492419	0.492671	Higher expr.	0
SKCM	PINK1	PFS	0.932113	0.529912	0.52977	Lower expr.	0
SKCM	PINK1	DSS	1.03027	0.838405	0.839025	Higher expr.	0
SKCM	PRKN	OS	0.988139	0.929308	0.929224	Lower expr.	0
SKCM	PRKN	PFS	0.920217	0.454293	0.453767	Lower expr.	0
SKCM	PRKN	DSS	0.977688	0.876948	0.877179	Lower expr.	0
SKCM	SRC	OS	1.09171	0.514013	0.514299	Higher expr.	0
SKCM	SRC	PFS	1.0155	0.890055	0.889612	Higher expr.	0
SKCM	SRC	DSS	1.08117	0.592331	0.592729	Higher expr.	0
STAD	MAP1LC3A	OS	1.11868	0.482798	0.482768	Higher expr.	0
STAD	MAP1LC3A	PFS	1.17275	0.267156	0.26701	Higher expr.	0
STAD	MAP1LC3A	DSS	1.14796	0.502517	0.502489	Higher expr.	0
STAD	MAP1LC3A	DFI	2.17565	0.0186969	0.0158784	Higher expr.	0
STAD	OPTN	OS	1.21823	0.21669	0.215962	Higher expr.	0
STAD	OPTN	PFS	1.25586	0.112539	0.112076	Higher expr.	0
STAD	OPTN	DSS	1.09652	0.654171	0.653659	Higher expr.	0
STAD	OPTN	DFI	1.68134	0.0936523	0.0902779	Higher expr.	0
STAD	PINK1	OS	1.10912	0.516312	0.515898	Higher expr.	0
STAD	PINK1	PFS	1.08506	0.568709	0.568272	Higher expr.	0
STAD	PINK1	DSS	1.21179	0.354437	0.35359	Higher expr.	0
STAD	PINK1	DFI	1.4401	0.245353	0.242878	Higher expr.	0
STAD	PRKN	OS	1.22141	0.21148	0.210897	Higher expr.	0
STAD	PRKN	PFS	1.20542	0.193288	0.192871	Higher expr.	0
STAD	PRKN	DSS	1.29534	0.209613	0.208188	Higher expr.	0
STAD	PRKN	DFI	1.68597	0.0958508	0.0920522	Higher expr.	0
STAD	SRC	OS	0.924931	0.624613	0.624506	Lower expr.	0
STAD	SRC	PFS	0.908018	0.500415	0.500117	Lower expr.	0
STAD	SRC	DSS	0.925593	0.706691	0.706608	Lower expr.	0
STAD	SRC	DFI	1.21755	0.518575	0.518202	Higher expr.	0
TGCT	MAP1LC3A	OS	0.798528	0.826997	0.82669	Lower expr.	0
TGCT	MAP1LC3A	PFS	0.887835	0.704345	0.701789	Lower expr.	0
TGCT	MAP1LC3A	DSS	0.535171	0.609749	0.603912	Lower expr.	0
TGCT	MAP1LC3A	DFI	0.956303	0.899925	0.895638	Lower expr.	0
TGCT	OPTN	OS	1.39169	0.746683	0.745695	Higher expr.	0
TGCT	OPTN	PFS	1.018	0.954801	0.961714	Higher expr.	0
TGCT	OPTN	DSS	2.14317	0.533717	0.523793	Higher expr.	0
TGCT	OPTN	DFI	0.859392	0.669265	0.657755	Lower expr.	0
TGCT	PINK1	OS	0.248714	0.241687	0.211174	Lower expr.	0
TGCT	PINK1	PFS	0.972442	0.929648	0.923399	Lower expr.	0
TGCT	PINK1	DSS	1.80009e-09	0.99886	0.0944433	Lower expr.	0
TGCT	PINK1	DFI	1.50265	0.258405	0.259968	Higher expr.	0
TGCT	PRKN	OS	0.337063	0.346321	0.322745	Lower expr.	0
TGCT	PRKN	PFS	1.20317	0.556998	0.5567	Higher expr.	0
TGCT	PRKN	DSS	1.73592e-09	0.998857	0.0882422	Lower expr.	0
TGCT	PRKN	DFI	1.51943	0.251619	0.248009	Higher expr.	0
TGCT	SRC	OS	5.85972e+08	0.998679	0.0470967	Higher expr.	0
TGCT	SRC	PFS	1.30239	0.409758	0.407535	Higher expr.	0
TGCT	SRC	DSS	5.92858e+08	0.998855	0.0837166	Higher expr.	0
TGCT	SRC	DFI	1.23257	0.569293	0.567023	Higher expr.	0
THCA	MAP1LC3A	OS	1.67938	0.305076	0.299772	Higher expr.	0
THCA	MAP1LC3A	PFS	0.677511	0.133995	0.131849	Lower expr.	0
THCA	MAP1LC3A	DSS	1.66054	0.507887	0.503414	Higher expr.	0
THCA	MAP1LC3A	DFI	0.51813	0.107394	0.101278	Lower expr.	0
THCA	OPTN	OS	0.876966	0.793099	0.792954	Lower expr.	0
THCA	OPTN	PFS	1.70615	0.041273	0.0389354	Higher expr.	0
THCA	OPTN	DSS	0.367636	0.232001	0.212951	Lower expr.	0
THCA	OPTN	DFI	3.45429	0.00741411	0.00434404	Higher expr.	0
THCA	PINK1	OS	1.09966	0.849465	0.849409	Higher expr.	0
THCA	PINK1	PFS	0.695978	0.156894	0.154735	Lower expr.	0
THCA	PINK1	DSS	0.805561	0.777282	0.776862	Lower expr.	0
THCA	PINK1	DFI	0.64719	0.266672	0.263124	Lower expr.	0
THCA	PRKN	OS	1.39	0.514342	0.512463	Higher expr.	0
THCA	PRKN	PFS	0.662686	0.110197	0.107589	Lower expr.	0
THCA	PRKN	DSS	1.40874	0.653732	0.652149	Higher expr.	0
THCA	PRKN	DFI	0.386576	0.0241441	0.0192729	Lower expr.	0
THCA	SRC	OS	0.54945	0.247055	0.240111	Lower expr.	0
THCA	SRC	PFS	1.20412	0.462686	0.461802	Higher expr.	0
THCA	SRC	DSS	0.368164	0.233436	0.214609	Lower expr.	0
THCA	SRC	DFI	1.65528	0.198377	0.193414	Higher expr.	0
THYM	MAP1LC3A	OS	5.02815	0.0462104	0.0277578	Higher expr.	0
THYM	MAP1LC3A	PFS	1.491	0.338433	0.33547	Higher expr.	0
THYM	MAP1LC3A	DSS	2.6037e+09	0.999169	0.0158513	Higher expr.	0
THYM	OPTN	OS	10.415	0.0278135	0.006624	Higher expr.	0
THYM	OPTN	PFS	3.0416	0.0152382	0.011076	Higher expr.	0
THYM	OPTN	DSS	4.28524	0.212192	0.176226	Higher expr.	0
THYM	PINK1	OS	0.973691	0.968718	0.968717	Lower expr.	0
THYM	PINK1	PFS	0.63214	0.278758	0.274662	Lower expr.	0
THYM	PINK1	DSS	0.460985	0.510352	0.500868	Lower expr.	0
THYM	PRKN	OS	2.30383	0.239977	0.226849	Higher expr.	0
THYM	PRKN	PFS	0.942377	0.885418	0.885402	Lower expr.	0
THYM	PRKN	DSS	0.41515	0.449829	0.435868	Lower expr.	0
THYM	SRC	OS	3.72526	0.102138	0.0797686	Higher expr.	0
THYM	SRC	PFS	0.808285	0.604298	0.603626	Lower expr.	0
THYM	SRC	DSS	3.72186	0.257335	0.225057	Higher expr.	0
UCEC	MAP1LC3A	OS	1.1294	0.730847	0.730692	Higher expr.	0
UCEC	MAP1LC3A	PFS	0.879373	0.651769	0.652593	Lower expr.	0
UCEC	MAP1LC3A	DSS	1.17136	0.708766	0.708487	Higher expr.	0
UCEC	MAP1LC3A	DFI	1.05281	0.918218	0.918209	Higher expr.	0
UCEC	OPTN	OS	1.94917	0.0693558	0.0645895	Higher expr.	0
UCEC	OPTN	PFS	2.05519	0.0143409	0.0124622	Higher expr.	0
UCEC	OPTN	DSS	1.88218	0.148208	0.141858	Higher expr.	0
UCEC	OPTN	DFI	1.11733	0.826811	0.826726	Higher expr.	0
UCEC	PINK1	OS	0.77741	0.475452	0.474296	Lower expr.	0
UCEC	PINK1	PFS	0.93809	0.821742	0.822769	Lower expr.	0
UCEC	PINK1	DSS	0.911544	0.82494	0.82488	Lower expr.	0
UCEC	PINK1	DFI	0.98198	0.970997	0.970997	Lower expr.	0
UCEC	PRKN	OS	0.742141	0.400689	0.399009	Lower expr.	0
UCEC	PRKN	PFS	0.928391	0.793493	0.794489	Lower expr.	0
UCEC	PRKN	DSS	0.609437	0.264032	0.25918	Lower expr.	0
UCEC	PRKN	DFI	1.35635	0.545676	0.544129	Higher expr.	0
UCEC	SRC	OS	1.6788	0.154014	0.149545	Higher expr.	0
UCEC	SRC	PFS	1.24434	0.44419	0.444041	Higher expr.	0
UCEC	SRC	DSS	1.64104	0.247632	0.242891	Higher expr.	0
UCEC	SRC	DFI	1.58371	0.362753	0.358587	Higher expr.	0
UCS	MAP1LC3A	OS	0.826233	0.574767	0.576149	Lower expr.	0
UCS	MAP1LC3A	PFS	0.813459	0.510822	0.510221	Lower expr.	0
UCS	MAP1LC3A	DSS	0.723828	0.3837	0.383264	Lower expr.	0
UCS	MAP1LC3A	DFI	0.635383	0.501577	0.498036	Lower expr.	0
UCS	OPTN	OS	1.12882	0.724717	0.724619	Higher expr.	0
UCS	OPTN	PFS	1.01752	0.956186	0.956472	Higher expr.	0
UCS	OPTN	DSS	1.11678	0.761121	0.760974	Higher expr.	0
UCS	OPTN	DFI	0.139169	0.0619923	0.0294761	Lower expr.	0
UCS	PINK1	OS	0.768439	0.441238	0.437649	Lower expr.	0
UCS	PINK1	PFS	0.608332	0.117005	0.113314	Lower expr.	0
UCS	PINK1	DSS	0.692614	0.324149	0.319211	Lower expr.	0
UCS	PINK1	DFI	0.197193	0.049424	0.031263	Lower expr.	0
UCS	PRKN	OS	1.27846	0.47821	0.476867	Higher expr.	0
UCS	PRKN	PFS	1.36242	0.332102	0.329951	Higher expr.	0
UCS	PRKN	DSS	1.23947	0.56714	0.566124	Higher expr.	0
UCS	PRKN	DFI	0.784761	0.73149	0.731001	Lower expr.	0
UCS	SRC	OS	1.0524	0.880411	0.877596	Higher expr.	0
UCS	SRC	PFS	0.974281	0.933702	0.93764	Lower expr.	0
UCS	SRC	DSS	1.1128	0.767766	0.76443	Higher expr.	0
UCS	SRC	DFI	1.40517	0.601777	0.600119	Higher expr.	0
UVM	MAP1LC3A	OS	1.54354	0.305793	0.302174	Higher expr.	0
UVM	MAP1LC3A	PFS	0.991513	0.980663	0.980205	Lower expr.	0
UVM	MAP1LC3A	DSS	1.46864	0.38225	0.379436	Higher expr.	0
UVM	OPTN	OS	1.22175	0.638967	0.638447	Higher expr.	0
UVM	OPTN	PFS	1.5846	0.202221	0.198344	Higher expr.	0
UVM	OPTN	DSS	1.16437	0.729562	0.729322	Higher expr.	0
UVM	PINK1	OS	0.366756	0.0276324	0.0218514	Lower expr.	0
UVM	PINK1	PFS	0.319147	0.00283667	0.00171387	Lower expr.	0
UVM	PINK1	DSS	0.285736	0.0149456	0.00957722	Lower expr.	0
UVM	PRKN	OS	0.633819	0.294973	0.291124	Lower expr.	0
UVM	PRKN	PFS	0.51125	0.0732401	0.0676585	Lower expr.	0
UVM	PRKN	DSS	0.715155	0.449024	0.447038	Lower expr.	0
UVM	SRC	OS	1.23193	0.626884	0.626342	Higher expr.	0
UVM	SRC	PFS	0.775252	0.476634	0.477905	Lower expr.	0
UVM	SRC	DSS	1.34973	0.504788	0.503355	Higher expr.	0

## Sheet: Suppl. Table S5
cancertype	symbol	gene	spm	fdr	entrez
ACC	MAP1LC3A	cg27624319_MAP1LC3A	-0.489679	6.20545e-06	84557
ACC	OPTN	cg16907766_OPTN	-0.387537	0.000460363	10133
ACC	PINK1	cg12446953_PINK1	-0.386563	0.000476849	65018
ACC	PRKN	cg15832436_PARK2	-0.325038	0.0034694	5071
ACC	SRC	cg12215609_SRC	0.266577	0.0178097	6714
BLCA	MAP1LC3A	cg27624319_MAP1LC3A	-0.683287	0	84557
BLCA	OPTN	cg16907766_OPTN	-0.313433	1.19397e-10	10133
BLCA	PINK1	cg10827226_PINK1	-0.160254	0.00117683	65018
BLCA	PRKN	cg15976636_PARK2	-0.281847	6.89677e-09	5071
BLCA	SRC	cg14215077_SRC	-0.096691	0.051009	6714
BRCA	MAP1LC3A	cg27624319_MAP1LC3A	-0.366933	5.67737e-23	84557
BRCA	OPTN	cg16907766_OPTN	-0.249594	4.64532e-11	10133
BRCA	PINK1	cg10827226_PINK1	-0.212564	2.40062e-08	65018
BRCA	PRKN	cg26245302_PARK2	-0.154776	5.32e-05	5071
BRCA	SRC	cg11210813_SRC	-0.283749	5.52419e-14	6714
CESC	MAP1LC3A	cg01901788_MAP1LC3A	-0.512391	0	84557
CESC	OPTN	cg16907766_OPTN	-0.469312	0	10133
CESC	PINK1	cg21537245_PINK1	-0.172047	0.00264522	65018
CESC	PRKN	cg15832436_PARK2	-0.273091	1.33763e-06	5071
CESC	SRC	cg10865498_SRC	-0.173783	0.00239011	6714
CHOL	MAP1LC3A	cg13931559_MAP1LC3A	-0.564479	0.00042138	84557
CHOL	OPTN	cg16907766_OPTN	-0.276448	0.102728	10133
CHOL	PINK1	cg27395190_PINK1	-0.0350064	0.839123	65018
CHOL	PRKN	cg24410945_PARK2	-0.467696	0.00440365	5071
CHOL	SRC	cg11210813_SRC	-0.31686	0.0601754	6714
COAD	MAP1LC3A	cg11920519_MAP1LC3A	-0.345482	6.94201e-09	84557
COAD	OPTN	cg16907766_OPTN	-0.290745	1.3071e-06	10133
COAD	PINK1	cg21537245_PINK1	-0.178291	0.0033259	65018
COAD	PRKN	cg25726357_PARK2	-0.372815	3.40074e-10	5071
COAD	SRC	cg24384816_SRC	-0.268114	8.56841e-06	6714
DLBC	MAP1LC3A	cg22994808_MAP1LC3A	-0.152844	0.298665	84557
DLBC	OPTN	cg16907766_OPTN	-0.292662	0.0439159	10133
DLBC	PINK1	cg17975245_PINK1	-0.333152	0.0211264	65018
DLBC	PRKN	cg06582575_PARK2	-0.40317	0.00477918	5071
DLBC	SRC	cg24956391_SRC	0.194963	0.183673	6714
ESCA	MAP1LC3A	cg27624319_MAP1LC3A	-0.501988	0	84557
ESCA	OPTN	cg13901752_OPTN	-0.245965	0.000789869	10133
ESCA	PINK1	cg10827226_PINK1	-0.319341	1.1082e-05	65018
ESCA	PRKN	cg15832436_PARK2	-0.0845042	0.25382	5071
ESCA	SRC	cg19757422_SRC	-0.369039	3.11603e-07	6714
GBM	MAP1LC3A	cg19630440_MAP1LC3A	-0.322624	0.0213619	84557
GBM	OPTN	cg17405055_OPTN	-0.620271	2.14487e-06	10133
GBM	PINK1	cg20596348_PINK1	-0.307692	0.0284717	65018
GBM	PRKN	cg11936362_PARK2	-0.553032	3.5013e-05	5071
GBM	SRC	cg23635789_SRC	0.435385	0.00155274	6714
HNSC	MAP1LC3A	cg01901788_MAP1LC3A	-0.603786	0	84557
HNSC	OPTN	cg16907766_OPTN	-0.341437	1.4749e-15	10133
HNSC	PINK1	cg10827226_PINK1	-0.216027	7.02117e-07	65018
HNSC	PRKN	cg26245302_PARK2	-0.174186	6.5225e-05	5071
HNSC	SRC	cg24055525_SRC	-0.162784	0.000196626	6714
KICH	MAP1LC3A	cg27624319_MAP1LC3A	-0.322743	0.00847267	84557
KICH	OPTN	cg13901752_OPTN	-0.394259	0.00114707	10133
KICH	PINK1	cg12446953_PINK1	-0.263584	0.0327761	65018
KICH	PRKN	cg12446446_PARK2	-0.387079	0.00142995	5071
KICH	SRC	cg15574461_SRC	0.196493	0.113717	6714
KIRC	MAP1LC3A	cg27624319_MAP1LC3A	-0.233996	2.6309e-05	84557
KIRC	OPTN	cg16907766_OPTN	-0.28363	3.03096e-07	10133
KIRC	PINK1	cg10827226_PINK1	-0.291943	1.31436e-07	65018
KIRC	PRKN	cg12446446_PARK2	-0.301959	4.63851e-08	5071
KIRC	SRC	cg01141721_SRC	-0.204614	0.000246306	6714
KIRP	MAP1LC3A	cg27624319_MAP1LC3A	-0.52899	0	84557
KIRP	OPTN	cg16907766_OPTN	-0.364364	6.68553e-10	10133
KIRP	PINK1	cg25469870_PINK1	-0.335326	1.55535e-08	65018
KIRP	PRKN	cg26245302_PARK2	-0.231132	0.000117751	5071
KIRP	SRC	cg14215077_SRC	-0.161858	0.00731433	6714
LAML	MAP1LC3A	cg14335782_MAP1LC3A	-0.522004	2.8772e-13	84557
LAML	OPTN	cg24176744_OPTN	-0.50513	0	10133
LAML	PINK1	cg23993660_PINK1	-0.121417	0.11468	65018
LAML	PRKN	cg27425452_PARK2	-0.338512	6.32827e-06	5071
LAML	SRC	cg01141721_SRC	-0.184885	0.0159014	6714
LGG	MAP1LC3A	cg27624319_MAP1LC3A	-0.70009	0	84557
LGG	OPTN	cg17405055_OPTN	-0.205383	2.68007e-06	10133
LGG	PINK1	cg27395190_PINK1	-0.249977	9.67172e-09	65018
LGG	PRKN	cg15976636_PARK2	-0.233681	7.87986e-08	5071
LGG	SRC	cg12807924_SRC	0.386308	0	6714
LIHC	MAP1LC3A	cg15112783_MAP1LC3A	-0.446037	0	84557
LIHC	OPTN	cg13901752_OPTN	-0.183179	0.000398741	10133
LIHC	PINK1	cg21537245_PINK1	-0.334362	5.0577e-11	65018
LIHC	PRKN	cg26245302_PARK2	-0.186813	0.000303716	5071
LIHC	SRC	cg24055525_SRC	-0.448601	0	6714
LUAD	MAP1LC3A	cg27624319_MAP1LC3A	-0.49596	0	84557
LUAD	OPTN	cg16907766_OPTN	-0.374993	6.69609e-17	10133
LUAD	PINK1	cg10827226_PINK1	-0.0818511	0.0814861	65018
LUAD	PRKN	cg15976636_PARK2	-0.230276	7.58322e-07	5071
LUAD	SRC	cg10865498_SRC	-0.261435	1.77687e-08	6714
LUSC	MAP1LC3A	cg27624319_MAP1LC3A	-0.631472	0	84557
LUSC	OPTN	cg13901752_OPTN	-0.225016	1.2749e-05	10133
LUSC	PINK1	cg21537245_PINK1	-0.347961	7.2567e-12	65018
LUSC	PRKN	cg15976636_PARK2	-0.16603	0.00134754	5071
LUSC	SRC	cg19757422_SRC	-0.294933	8.26276e-09	6714
MESO	MAP1LC3A	cg27624319_MAP1LC3A	-0.400416	0.000138024	84557
MESO	OPTN	cg16907766_OPTN	-0.390063	0.000210251	10133
MESO	PINK1	cg21537245_PINK1	-0.320114	0.0026184	65018
MESO	PRKN	cg14584255_PARK2	-0.343807	0.00118357	5071
MESO	SRC	cg23410129_SRC	-0.091383	0.399189	6714
OV	MAP1LC3A	cg19630440_MAP1LC3A	-0.633333	0.0760362	84557
OV	OPTN	cg16907766_OPTN	-0.666667	0.05889	10133
OV	PINK1	cg21499909_PINK1	-0.75	0.0254905	65018
OV	PRKN	cg12446446_PARK2	-0.466667	0.212522	5071
OV	SRC	cg07474022_SRC	-0.183333	0.64364	6714
PAAD	MAP1LC3A	cg19630440_MAP1LC3A	-0.429453	3.1847e-09	84557
PAAD	OPTN	cg16907766_OPTN	-0.292823	7.8308e-05	10133
PAAD	PINK1	cg20596348_PINK1	-0.262608	0.000415817	65018
PAAD	PRKN	cg25020944_PARK2	-0.349668	2.00745e-06	5071
PAAD	SRC	cg08553950_SRC	-0.707318	0	6714
PCPG	MAP1LC3A	cg27624319_MAP1LC3A	-0.410299	1.5982e-08	84557
PCPG	OPTN	cg27519996_OPTN	-0.301364	4.4929e-05	10133
PCPG	PINK1	cg14151682_PINK1	-0.566516	0	65018
PCPG	PRKN	cg03742724_PARK2	-0.479698	9.9201e-12	5071
PCPG	SRC	cg04998696_SRC	0.0292783	0.696966	6714
PRAD	MAP1LC3A	cg27624319_MAP1LC3A	-0.482643	2.30471e-30	84557
PRAD	OPTN	cg24176744_OPTN	-0.153292	0.00061376	10133
PRAD	PINK1	cg25469870_PINK1	-0.183899	3.8269e-05	65018
PRAD	PRKN	cg26245302_PARK2	-0.153161	0.000620492	5071
PRAD	SRC	cg14215077_SRC	-0.023062	0.607899	6714
READ	MAP1LC3A	cg11920519_MAP1LC3A	-0.435291	1.767e-05	84557
READ	OPTN	cg16907766_OPTN	-0.28761	0.00558942	10133
READ	PINK1	cg27395190_PINK1	-0.350662	0.00065671	65018
READ	PRKN	cg06065608_PARK2	-0.340582	0.000952532	5071
READ	SRC	cg24055525_SRC	-0.389501	0.000139976	6714
SARC	MAP1LC3A	cg27624319_MAP1LC3A	-0.479876	0	84557
SARC	OPTN	cg13901752_OPTN	-0.311869	3.46873e-07	10133
SARC	PINK1	cg21537245_PINK1	-0.180703	0.00356433	65018
SARC	PRKN	cg18825119_PARK2	-0.323186	1.23016e-07	5071
SARC	SRC	cg10865498_SRC	-0.410792	7.97313e-12	6714
SKCM	MAP1LC3A	cg27624319_MAP1LC3A	-0.436536	0	84557
SKCM	OPTN	cg16907766_OPTN	-0.38348	0	10133
SKCM	PINK1	cg10827226_PINK1	-0.196762	1.8408e-05	65018
SKCM	PRKN	cg14584255_PARK2	-0.187643	4.3286e-05	5071
SKCM	SRC	cg11210813_SRC	-0.243907	9.72795e-08	6714
STAD	MAP1LC3A	cg27624319_MAP1LC3A	-0.438651	0	84557
STAD	OPTN	cg11542402_OPTN	-0.234647	5.08239e-06	10133
STAD	PINK1	cg10827226_PINK1	-0.331045	7.5396e-11	65018
STAD	PRKN	cg18566984_PARK2	-0.119953	0.02066	5071
STAD	SRC	cg24055525_SRC	-0.462251	0	6714
TGCT	MAP1LC3A	cg02939019_MAP1LC3A	-0.230238	0.00467582	84557
TGCT	OPTN	cg16907766_OPTN	-0.286077	0.00040757	10133
TGCT	PINK1	cg10827226_PINK1	-0.433152	4.29774e-08	65018
TGCT	PRKN	cg18825119_PARK2	-0.295979	0.000250397	5071
TGCT	SRC	cg10865498_SRC	-0.310775	0.000117117	6714
THCA	MAP1LC3A	cg07486199_MAP1LC3A	-0.423792	0	84557
THCA	OPTN	cg24176744_OPTN	-0.187392	2.3289e-05	10133
THCA	PINK1	cg12446953_PINK1	-0.0756118	0.0896201	65018
THCA	PRKN	cg24816866_PARK2	-0.02997	0.5016	5071
THCA	SRC	cg04172079_SRC	-0.0433306	0.331161	6714
THYM	MAP1LC3A	cg11920519_MAP1LC3A	-0.413737	3.26646e-06	84557
THYM	OPTN	cg16907766_OPTN	-0.427127	1.46287e-06	10133
THYM	PINK1	cg10827226_PINK1	-0.197701	0.0305817	65018
THYM	PRKN	cg19301114_PARK2	-0.772825	0	5071
THYM	SRC	cg11210813_SRC	0.590513	0	6714
UCEC	MAP1LC3A	cg27624319_MAP1LC3A	-0.380977	3.14484e-07	84557
UCEC	OPTN	cg16907766_OPTN	-0.521762	0	10133
UCEC	PINK1	cg21537245_PINK1	-0.415414	1.9993e-08	65018
UCEC	PRKN	cg03742724_PARK2	-0.0993767	0.194425	5071
UCEC	SRC	cg10865498_SRC	-0.141841	0.0634926	6714
UCS	MAP1LC3A	cg27624319_MAP1LC3A	-0.360967	0.00606974	84557
UCS	OPTN	cg13901752_OPTN	-0.307039	0.0205366	10133
UCS	PINK1	cg14151682_PINK1	-0.446267	0.000570562	65018
UCS	PRKN	cg03742724_PARK2	-0.420858	0.00122677	5071
UCS	SRC	cg10865498_SRC	-0.422803	0.0011592	6714
UVM	MAP1LC3A	cg27624319_MAP1LC3A	-0.367089	0.000873923	84557
UVM	OPTN	cg16907766_OPTN	-0.484341	7.01162e-06	10133
UVM	PINK1	cg21499909_PINK1	-0.427121	9.077e-05	65018
UVM	PRKN	cg15832436_PARK2	-0.569667	6.36273e-08	5071
UVM	SRC	cg08553950_SRC	-0.20436	0.0691168	6714

## Sheet: Suppl. Table S6
cancertype	symbol	EffectiveMut	NonEffectiveMut	sample_size	percentage	entrez
ACC	OPTN	2	0	92	2.17391	10133
ACC	PRKN	0	1	92	0	5071
BLCA	MAP1LC3A	4	2	411	0.973236	84557
BLCA	OPTN	8	4	411	1.94647	10133
BLCA	PINK1	2	1	411	0.486618	65018
BLCA	PRKN	4	3	411	0.973236	5071
BLCA	SRC	6	0	411	1.45985	6714
BRCA	OPTN	5	2	1026	0.487329	10133
BRCA	PINK1	6	0	1026	0.584795	65018
BRCA	PRKN	7	4	1026	0.682261	5071
BRCA	SRC	1	4	1026	0.0974659	6714
CESC	MAP1LC3A	3	1	291	1.03093	84557
CESC	OPTN	2	0	291	0.687285	10133
CESC	PINK1	2	3	291	0.687285	65018
CESC	PRKN	2	6	291	0.687285	5071
CESC	SRC	1	6	291	0.343643	6714
CHOL	SRC	0	1	36	0	6714
COAD	MAP1LC3A	4	2	407	0.982801	84557
COAD	OPTN	10	2	407	2.457	10133
COAD	PINK1	10	2	407	2.457	65018
COAD	PRKN	7	10	407	1.7199	5071
COAD	SRC	4	5	407	0.982801	6714
DLBC	OPTN	1	0	37	2.7027	10133
DLBC	PINK1	1	1	37	2.7027	65018
DLBC	PRKN	1	0	37	2.7027	5071
ESCA	MAP1LC3A	0	1	185	0	84557
ESCA	OPTN	1	1	185	0.540541	10133
ESCA	PINK1	3	0	185	1.62162	65018
ESCA	PRKN	2	1	185	1.08108	5071
GBM	OPTN	2	2	403	0.496278	10133
GBM	PINK1	3	0	403	0.744417	65018
GBM	PRKN	1	0	403	0.248139	5071
GBM	SRC	4	1	403	0.992556	6714
HNSC	MAP1LC3A	2	0	509	0.392927	84557
HNSC	OPTN	0	1	509	0	10133
HNSC	PINK1	4	1	509	0.785855	65018
HNSC	PRKN	5	1	509	0.982318	5071
HNSC	SRC	1	2	509	0.196464	6714
KICH	PRKN	1	0	66	1.51515	5071
KIRC	MAP1LC3A	1	1	370	0.27027	84557
KIRC	PINK1	1	0	370	0.27027	65018
KIRC	PRKN	0	2	370	0	5071
KIRC	SRC	1	1	370	0.27027	6714
KIRP	OPTN	2	0	282	0.70922	10133
KIRP	PINK1	1	0	282	0.35461	65018
KIRP	PRKN	1	3	282	0.35461	5071
LGG	MAP1LC3A	1	1	526	0.190114	84557
LGG	PINK1	1	0	526	0.190114	65018
LGG	PRKN	2	1	526	0.380228	5071
LIHC	MAP1LC3A	1	0	365	0.273973	84557
LIHC	OPTN	0	1	365	0	10133
LIHC	PRKN	1	2	365	0.273973	5071
LIHC	SRC	4	0	365	1.09589	6714
LUAD	MAP1LC3A	2	0	567	0.352734	84557
LUAD	OPTN	6	2	567	1.0582	10133
LUAD	PINK1	2	2	567	0.352734	65018
LUAD	PRKN	14	6	567	2.46914	5071
LUAD	SRC	3	2	567	0.529101	6714
LUSC	OPTN	4	4	485	0.824742	10133
LUSC	PINK1	3	3	485	0.618557	65018
LUSC	PRKN	23	10	485	4.74227	5071
LUSC	SRC	4	1	485	0.824742	6714
MESO	PINK1	1	0	82	1.21951	65018
OV	OPTN	3	0	412	0.728155	10133
OV	PINK1	1	2	412	0.242718	65018
OV	PRKN	0	1	412	0	5071
OV	SRC	3	2	412	0.728155	6714
PAAD	MAP1LC3A	2	0	178	1.1236	84557
PAAD	PINK1	0	1	178	0	65018
PAAD	PRKN	2	0	178	1.1236	5071
PAAD	SRC	2	0	178	1.1236	6714
PRAD	PRKN	2	2	498	0.401606	5071
READ	OPTN	2	0	149	1.34228	10133
READ	PRKN	3	3	149	2.01342	5071
SARC	OPTN	1	0	239	0.41841	10133
SARC	PINK1	1	0	239	0.41841	65018
SARC	PRKN	2	0	239	0.83682	5071
SARC	SRC	0	4	239	0	6714
SKCM	MAP1LC3A	5	2	468	1.06838	84557
SKCM	OPTN	8	3	468	1.7094	10133
SKCM	PINK1	11	4	468	2.35043	65018
SKCM	PRKN	22	16	468	4.70085	5071
SKCM	SRC	9	8	468	1.92308	6714
STAD	MAP1LC3A	3	1	439	0.683371	84557
STAD	OPTN	9	7	439	2.05011	10133
STAD	PINK1	7	4	439	1.59453	65018
STAD	PRKN	11	12	439	2.50569	5071
STAD	SRC	4	2	439	0.911162	6714
TGCT	PRKN	0	1	151	0	5071
THCA	PINK1	1	0	500	0.2	65018
THCA	SRC	2	0	500	0.4	6714
UCEC	MAP1LC3A	8	4	531	1.50659	84557
UCEC	OPTN	19	13	531	3.57815	10133
UCEC	PINK1	12	10	531	2.25989	65018
UCEC	PRKN	22	25	531	4.14313	5071
UCEC	SRC	10	20	531	1.88324	6714

## Sheet: Suppl. Table S7
cancertype	symbol	a_total	d_total	a_hete	d_hete	a_homo	d_homo	entrez
ACC	MAP1LC3A	55.5556	4.44444	54.4444	4.44444	1.11111	0	84557
ACC	OPTN	27.7778	13.3333	26.6667	12.2222	1.11111	1.11111	10133
ACC	PINK1	5.55556	36.6667	5.55556	36.6667	0	0	65018
ACC	PRKN	20	24.4444	16.6667	21.1111	3.33333	3.33333	5071
ACC	SRC	54.4444	3.33333	54.4444	3.33333	0	0	6714
BLCA	MAP1LC3A	62.2549	0.980392	58.5784	0.980392	3.67647	0	84557
BLCA	OPTN	39.7059	12.0098	34.3137	11.7647	5.39216	0.245098	10133
BLCA	PINK1	19.6078	19.1176	18.6275	19.1176	0.980392	0	65018
BLCA	PRKN	8.82353	48.0392	8.57843	45.098	0.245098	2.94118	5071
BLCA	SRC	59.8039	2.45098	58.3333	2.45098	1.47059	0	6714
BRCA	MAP1LC3A	42.4074	5.64815	40.8333	5.64815	1.57407	0	84557
BRCA	OPTN	26.9444	11.7593	23.2407	11.5741	3.7037	0.185185	10133
BRCA	PINK1	6.38889	41.2037	6.2037	40.7407	0.185185	0.462963	65018
BRCA	PRKN	12.5926	35.5556	11.6667	33.6111	0.925926	1.94444	5071
BRCA	SRC	42.963	5.83333	40.7407	5.83333	2.22222	0	6714
CESC	MAP1LC3A	43.3898	2.37288	40	2.37288	3.38983	0	84557
CESC	OPTN	9.83051	22.3729	9.49153	22.3729	0.338983	0	10133
CESC	PINK1	27.7966	11.8644	27.4576	11.5254	0.338983	0.338983	65018
CESC	PRKN	7.11864	35.2542	7.11864	31.8644	0	3.38983	5071
CESC	SRC	42.7119	3.38983	40.339	3.38983	2.37288	0	6714
CHOL	MAP1LC3A	36.1111	2.77778	36.1111	2.77778	0	0	84557
CHOL	OPTN	13.8889	16.6667	13.8889	16.6667	0	0	10133
CHOL	PINK1	0	80.5556	0	75	0	5.55556	65018
CHOL	PRKN	5.55556	69.4444	5.55556	69.4444	0	0	5071
CHOL	SRC	36.1111	5.55556	36.1111	5.55556	0	0	6714
COAD	MAP1LC3A	72.0621	0	64.5233	0	7.5388	0	84557
COAD	OPTN	9.31264	16.408	9.09091	16.408	0.22173	0	10133
COAD	PINK1	1.55211	35.4767	1.55211	35.255	0	0.22173	65018
COAD	PRKN	14.1907	27.9379	13.5255	19.5122	0.665188	8.42572	5071
COAD	SRC	71.8404	0.22173	66.0754	0	5.76497	0.22173	6714
DLBC	MAP1LC3A	12.5	0	12.5	0	0	0	84557
DLBC	OPTN	12.5	8.33333	12.5	6.25	0	2.08333	10133
DLBC	PINK1	0	12.5	0	12.5	0	0	65018
DLBC	PRKN	8.33333	20.8333	8.33333	14.5833	0	6.25	5071
DLBC	SRC	12.5	0	12.5	0	0	0	6714
ESCA	MAP1LC3A	66.3043	1.63043	64.1304	1.63043	2.17391	0	84557
ESCA	OPTN	27.7174	26.087	26.087	25.5435	1.63043	0.543478	10133
ESCA	PINK1	11.9565	36.413	10.3261	36.413	1.63043	0	65018
ESCA	PRKN	18.4783	34.2391	17.3913	31.5217	1.08696	2.71739	5071
ESCA	SRC	65.7609	1.63043	62.5	1.63043	3.26087	0	6714
GBM	MAP1LC3A	38.6482	2.94627	38.6482	2.94627	0	0	84557
GBM	OPTN	3.29289	81.2825	2.59965	81.2825	0.693241	0	10133
GBM	PINK1	14.0381	9.01213	13.6915	9.01213	0.34662	0	65018
GBM	PRKN	4.15945	30.6759	4.15945	27.383	0	3.29289	5071
GBM	SRC	38.6482	2.94627	38.6482	2.94627	0	0	6714
HNSC	MAP1LC3A	42.7203	2.87356	39.4636	2.87356	3.25671	0	84557
HNSC	OPTN	9.38697	31.8008	8.62069	31.0345	0.766284	0.766284	10133
HNSC	PINK1	10.5364	17.2414	10.3448	17.2414	0.191571	0	65018
HNSC	PRKN	12.6437	18.1992	12.2605	16.6667	0.383142	1.53257	5071
HNSC	SRC	39.6552	4.78927	38.3142	4.5977	1.341	0.191571	6714
KICH	MAP1LC3A	33.3333	4.54545	33.3333	4.54545	0	0	84557
KICH	OPTN	6.06061	72.7273	6.06061	72.7273	0	0	10133
KICH	PINK1	1.51515	80.303	1.51515	80.303	0	0	65018
KICH	PRKN	1.51515	77.2727	1.51515	77.2727	0	0	5071
KICH	SRC	31.8182	4.54545	31.8182	4.54545	0	0	6714
KIRC	MAP1LC3A	22.5379	0	22.5379	0	0	0	84557
KIRC	OPTN	3.59848	12.3106	3.40909	12.1212	0.189394	0.189394	10133
KIRC	PINK1	1.51515	18.5606	1.51515	18.3712	0	0.189394	65018
KIRC	PRKN	1.70455	29.7348	1.70455	28.2197	0	1.51515	5071
KIRC	SRC	22.5379	0	22.5379	0	0	0	6714
KIRP	MAP1LC3A	35.4167	0.347222	35.4167	0.347222	0	0	84557
KIRP	OPTN	3.47222	4.86111	2.77778	4.86111	0.694444	0	10133
KIRP	PINK1	0	18.0556	0	17.7083	0	0.347222	65018
KIRP	PRKN	2.08333	11.1111	2.08333	10.4167	0	0.694444	5071
KIRP	SRC	35.0694	0.347222	35.0694	0.347222	0	0	6714
LAML	MAP1LC3A	0.52356	1.57068	0.52356	1.04712	0	0.52356	84557
LAML	OPTN	1.04712	0.52356	1.04712	0.52356	0	0	10133
LAML	PINK1	2.6178	0.52356	2.6178	0.52356	0	0	65018
LAML	PRKN	1.04712	1.04712	0.52356	0	0.52356	1.04712	5071
LAML	SRC	0	2.09424	0	1.57068	0	0.52356	6714
LGG	MAP1LC3A	8.577	0.584795	8.577	0.584795	0	0	84557
LGG	OPTN	11.8908	15.9844	10.1365	15.9844	1.75439	0	10133
LGG	PINK1	2.72904	38.0117	2.72904	37.8168	0	0.194932	65018
LGG	PRKN	1.75439	16.3743	1.36452	14.23	0.389864	2.14425	5071
LGG	SRC	9.16179	0.584795	9.16179	0.584795	0	0	6714
LIHC	MAP1LC3A	30.8108	2.43243	29.7297	2.43243	1.08108	0	84557
LIHC	OPTN	17.8378	9.72973	16.2162	9.45946	1.62162	0.27027	10133
LIHC	PINK1	5.40541	38.1081	5.13514	37.5676	0.27027	0.54054	65018
LIHC	PRKN	11.0811	38.6486	10.5405	36.2162	0.54054	2.43243	5071
LIHC	SRC	31.0811	2.43243	30.2703	2.43243	0.810811	0	6714
LUAD	MAP1LC3A	42.4419	11.2403	41.0853	11.0465	1.35659	0.193798	84557
LUAD	OPTN	24.4186	23.062	23.8372	22.6744	0.581395	0.387597	10133
LUAD	PINK1	22.6744	23.8372	22.093	23.6434	0.581395	0.193798	65018
LUAD	PRKN	8.13953	50.969	7.94574	48.062	0.193798	2.90698	5071
LUAD	SRC	41.6667	12.4031	41.2791	12.2093	0.387597	0.193798	6714
LUSC	MAP1LC3A	56.8862	5.58882	53.2934	5.38922	3.59281	0.199601	84557
LUSC	OPTN	18.7625	41.9162	18.5629	40.7186	0.199601	1.1976	10133
LUSC	PINK1	9.98004	45.509	9.98004	45.1098	0	0.399202	65018
LUSC	PRKN	19.9601	28.7425	18.9621	26.9461	0.998004	1.79641	5071
LUSC	SRC	55.2894	7.18563	52.2954	7.18563	2.99401	0	6714
MESO	MAP1LC3A	12.6437	4.5977	12.6437	4.5977	0	0	84557
MESO	OPTN	4.5977	32.1839	4.5977	32.1839	0	0	10133
MESO	PINK1	3.44828	33.3333	3.44828	32.1839	0	1.14943	65018
MESO	PRKN	2.29885	43.6782	2.29885	40.2299	0	3.44828	5071
MESO	SRC	12.6437	3.44828	12.6437	3.44828	0	0	6714
OV	MAP1LC3A	56.1313	5.87219	51.6408	5.87219	4.4905	0	84557
OV	OPTN	42.8325	13.2988	36.9603	13.1261	5.87219	0.172712	10133
OV	PINK1	24.6978	43.0052	23.3161	42.487	1.38169	0.518135	65018
OV	PRKN	13.2988	65.6304	11.5717	61.3126	1.72712	4.31779	5071
OV	SRC	53.1952	8.981	50.2591	8.981	2.9361	0	6714
PAAD	MAP1LC3A	23.3696	2.71739	23.3696	2.71739	0	0	84557
PAAD	OPTN	8.15217	20.1087	6.52174	20.1087	1.63043	0	10133
PAAD	PINK1	3.80435	32.6087	3.26087	32.0652	0.543478	0.543478	65018
PAAD	PRKN	2.71739	50	2.17391	49.4565	0.543478	0.543478	5071
PAAD	SRC	24.4565	2.17391	24.4565	2.17391	0	0	6714
PCPG	MAP1LC3A	6.17284	1.85185	6.17284	1.85185	0	0	84557
PCPG	OPTN	6.79012	0.617284	6.79012	0.617284	0	0	10133
PCPG	PINK1	0.617284	62.963	0.617284	61.1111	0	1.85185	65018
PCPG	PRKN	4.93827	14.1975	3.7037	13.5802	1.23457	0.617284	5071
PCPG	SRC	6.17284	1.85185	5.55556	1.85185	0.617284	0	6714
PRAD	MAP1LC3A	6.50407	3.25203	6.30081	2.43902	0.203252	0.813008	84557
PRAD	OPTN	3.45528	10.1626	3.25203	9.55285	0.203252	0.609756	10133
PRAD	PINK1	1.21951	9.14634	1.01626	8.33333	0.203252	0.813008	65018
PRAD	PRKN	0.813008	13.0081	0.813008	11.1789	0	1.82927	5071
PRAD	SRC	5.89431	3.65854	5.4878	3.04878	0.406504	0.609756	6714
READ	MAP1LC3A	88.4848	0	78.1818	0	10.303	0	84557
READ	OPTN	8.48485	17.5758	8.48485	16.9697	0	0.606061	10133
READ	PINK1	1.81818	44.8485	1.81818	44.2424	0	0.606061	65018
READ	PRKN	16.9697	36.3636	16.9697	31.5152	0	4.84848	5071
READ	SRC	89.0909	0	78.1818	0	10.9091	0	6714
SARC	MAP1LC3A	36.965	6.22568	35.4086	6.22568	1.55642	0	84557
SARC	OPTN	11.6732	45.1362	9.72763	44.7471	1.94553	0.389105	10133
SARC	PINK1	30.3502	16.3424	28.4047	16.3424	1.94553	0	65018
SARC	PRKN	24.5136	20.2335	22.179	19.8444	2.33463	0.389105	5071
SARC	SRC	35.7977	8.56031	34.2412	8.56031	1.55642	0	6714
SKCM	MAP1LC3A	48.5014	2.17984	47.139	1.90736	1.3624	0.27248	84557
SKCM	OPTN	4.63215	52.5886	4.63215	52.0436	0	0.544959	10133
SKCM	PINK1	20.436	19.346	19.6185	18.5286	0.817439	0.817439	65018
SKCM	PRKN	5.99455	62.3978	5.99455	57.7657	0	4.63215	5071
SKCM	SRC	49.5913	1.63488	48.2289	1.63488	1.3624	0	6714
STAD	MAP1LC3A	62.3583	1.13379	60.3175	0.90703	2.04082	0.226757	84557
STAD	OPTN	23.5828	15.1927	22.6757	14.966	0.90703	0.226757	10133
STAD	PINK1	9.52381	25.1701	8.84354	24.9433	0.680272	0.226757	65018
STAD	PRKN	14.2857	31.0658	13.3787	20.1814	0.90703	10.8844	5071
STAD	SRC	64.1723	0.453515	60.771	0.453515	3.40136	0	6714
TGCT	MAP1LC3A	28	9.33333	28	9.33333	0	0	84557
TGCT	OPTN	4.66667	54	4.66667	52	0	2	10133
TGCT	PINK1	16	19.3333	16	18.6667	0	0.666667	65018
TGCT	PRKN	14.6667	22	14.6667	19.3333	0	2.66667	5071
TGCT	SRC	28.6667	9.33333	28.6667	9.33333	0	0	6714
THCA	MAP1LC3A	2.40481	0	2.40481	0	0	0	84557
THCA	OPTN	0.400802	1.40281	0.400802	1.40281	0	0	10133
THCA	PINK1	0.400802	0.801603	0.400802	0.801603	0	0	65018
THCA	PRKN	0.400802	1.80361	0.400802	1.2024	0	0.601202	5071
THCA	SRC	2.40481	0	2.40481	0	0	0	6714
THYM	MAP1LC3A	8.13008	0.813008	8.13008	0.813008	0	0	84557
THYM	OPTN	1.62602	1.62602	1.62602	1.62602	0	0	10133
THYM	PINK1	0.813008	6.50407	0.813008	6.50407	0	0	65018
THYM	PRKN	0	17.0732	0	16.2602	0	0.813008	5071
THYM	SRC	8.13008	0.813008	8.13008	0.813008	0	0	6714
UCEC	MAP1LC3A	25.2319	2.22635	22.82	2.22635	2.41187	0	84557
UCEC	OPTN	24.4898	6.86456	23.0056	6.67904	1.48423	0.185529	10133
UCEC	PINK1	7.05009	14.6568	6.30798	14.1002	0.742115	0.556586	65018
UCEC	PRKN	12.2449	12.0594	10.7607	9.46197	1.48423	2.5974	5071
UCEC	SRC	25.603	2.22635	23.0056	2.22635	2.5974	0	6714
UCS	MAP1LC3A	73.2143	5.35714	67.8571	5.35714	5.35714	0	84557
UCS	OPTN	50	30.3571	46.4286	30.3571	3.57143	0	10133
UCS	PINK1	25	32.1429	23.2143	30.3571	1.78571	1.78571	65018
UCS	PRKN	41.0714	25	37.5	23.2143	3.57143	1.78571	5071
UCS	SRC	76.7857	5.35714	69.6429	5.35714	7.14286	0	6714
UVM	MAP1LC3A	11.25	0	11.25	0	0	0	84557
UVM	OPTN	0	2.5	0	2.5	0	0	10133
UVM	PINK1	0	31.25	0	31.25	0	0	65018
UVM	PRKN	8.75	28.75	7.5	25	1.25	3.75	5071
UVM	SRC	11.25	0	11.25	0	0	0	6714
